# Supplementary material for: Genome-wide association and transcriptome studies identify target genes and risk loci for breast cancer
Source: Nat Commun. 2019 Apr 15;10:1741. doi: 10.1038/s41467-018-08053-5 (PMC6465407; doi:10.1038/s41467-018-08053-5)
Supplement: Supplementary file 2 — Supplementary Data 1 [file 41467_2018_8053_MOESM2_ESM.xlsx]

## Sheet: ST1
Supplementary Data 1. Variants independently associated with breast cancer risk in the joint association analysis (P<5x10-8).
Index	Chr	BP	Context	Sentinel risk variant	P-value in Michailidou et al. 2017 GWAS meta-analysis#		Direction of effect in the 13 studies included in Michailidou et al. 2017 GWAS meta-analysis$
					Original single-variant analysis	Joint association analysis
1	1	10596022	[PEX14]	rs2506889	1.713e-20	1.05401e-20	+---+--------
2	1	18807339	IGSF21--[]-KLHDC7A	rs2992756	1.577e-15	1.10038e-15	+++++++--++++
3	1	41380440	CITED4-[]-CTPS1	rs4233486	6.595e-09	1.85083e-09	+---+++--++++
4	1	42137311	[HIVEP3]	rs79724016	3.538e-08	1.5503e-08	+++-+++++++++
5	1	46600917	[PIK3R3]	rs1707302	2.461e-08	1.71927e-08	+-+-+---++---
6	1	88156923	LMO4--[]---PKN2	rs17426269	1.704e-08	1.70849e-08	++++--++++-++
7	1	114445880	[AP4B1]	rs7513707	1.325e-11	2.55272e-13	+++--++++++++
8	1	118230221	FAM46C-[]--GDAP2	rs7529522	1.543e-10	4.82716e-11	---????--+---
9	1	120258970	[PHGDH]	rs666930	3.91e-08	2.34365e-08	---????-+----
10	1	120436751	[ADAM30]	rs35273427	1.78e-07	3.815e-10	---????--+---
11	1	121280613	[EMBP1]	rs11249433	1.339e-52	5.65326e-33	+--????-+-?--
12	1	121365632	EMBP1-[]	rs61804543	2.573e-32	7.78056e-14	-++????++??++
13	1	121376624	EMBP1-[]	rs61806329	1.302e-20	2.21384e-08	-++????--??++
14	1	145604791	[POLR3C]	rs36107432	1.932e-10	1.20182e-09	+-+????------
15	1	149906413	[MTMR11]	rs11205303	1.054e-14	5.51116e-15	-+---+----?--
16	1	155148781	[TRIM46]	rs4971059	3.219e-11	2.85615e-11	+++++++++++++
17	1	201437832	[PHLDA3]	rs35383942	3.678e-13	3.26443e-13	-+++++++-+-++
18	1	203800735	[ZC3H11A]	rs2275325	1.213e-10	5.1078e-11	+++++-++-++++
19	1	208140828	CD34-[]-PLXNA2	rs11118964	2.51e-07	3.14155e-08	----+--++----
20	1	217220574	[ESRRG]	rs11117758	3.095e-09	2.31832e-09	++--++-------
21	1	242034263	[EXO1]	rs72755295	1.458e-14	1.45039e-14	----++--+-?--
22	2	10135681	[GRHL1]	rs113577745	3.33e-10	1.67188e-10	+-+----+-----
23	2	19310918	NT5C1B---[]--MIR4757	rs11684853	6.13e-13	1.76527e-13	++-----------
24	2	25129473	[ADCY3]	rs6725517	2.245e-12	1.48799e-12	-++++++++++++
25	2	121088182	RALB-[]-INHBB	rs11903787	2.31e-09	3.01008e-09	--+---++--?--
26	2	121155824	INHBB-[]--GLI2	rs4076654	4.413e-12	1.18454e-13	++++++++--+++
27	2	121239360	INHBB--[]--GLI2	rs4848599	1.346e-20	8.12828e-21	+----+-------
28	2	172972971	DLX2-[]--ITGA6	rs2016394	6.782e-12	4.82419e-12	--+----++++--
29	2	174210908	MLK7-AS1-[]-CDCA7	rs2010610	3.748e-10	1.66241e-10	-----+---+---
30	2	201990540	[CFLAR]	rs13015648	5.095e-07	2.30085e-10	-+--+--+--?--
31	2	202123430	[CASP8]	rs3769821	2.04e-18	1.14158e-21	+------------
32	2	217920769	TNP1--[]--DIRC3	rs4442975	2.57e-96	2.06777e-92	-------------
33	2	217954982	TNP1--[]--DIRC3	rs7587558	2.627e-40	3.98627e-33	---------+?--
34	2	218174378	[DIRC3]	rs116547900	1.206e-09	1.88543e-09	+------++----
35	2	218294217	[DIRC3]	rs12990503	5.877e-26	3.71786e-24	++++--+++++++
36	2	218723580	[TNS1]	rs6725482	2.314e-10	1.51436e-11	--+++-++-++++
37	2	227226952	LOC646736--[]--MIR5702	rs12479355	2.134e-08	4.42386e-09	-++--++++++++
38	3	4742251	[ITPR1]	rs6762558	1.336e-18	1.10404e-18	--++----+++--
39	3	27268398	[NEK10]	rs7626742	2.904e-64	3.03175e-27	-++++++++++++
40	3	27389456	[NEK10]	rs62255658	1.887e-48	7.02532e-12	+--------+---
41	3	30684907	[TGFBR2]	rs17838698	1.665e-14	6.12981e-15	-+++++-+-+-++
42	3	46888198	PRSS42-[]-MYL3	rs56387622	4.638e-19	3.5268e-19	+++--++++++++
43	3	63941697	[ATXN7]	rs3821902	2.293e-12	2.5386e-12	++-----+-----
44	3	71531467	[FOXP1]	rs35483362	3.303e-08	4.41763e-08	+-+++++--++++
45	3	87037543	[VGLL3]	rs13066793	9.71e-10	9.62103e-10	+-+++++-+-?++
46	3	99723580	[FILIP1L]	rs9833888	4.697e-10	3.85469e-10	+++-+++++++++
47	3	141147414	[ZBTB38]	rs7650602	5.6e-15	9.55204e-15	-------++----
48	3	172285159	TNFSF10-[]-NCEH1	rs73031214	1.724e-10	1.50469e-10	+++-+++-+++++
49	4	38816338	TLR1-[]-TLR6	rs6815814	4.267e-13	4.19137e-13	----++-+-----
50	4	84415273	FAM175A-[]---NKX6-1	rs10033600	3.666e-09	2.64148e-09	-+++-+--++-++
51	4	89240476	PPM1K-[]-HERC6	rs17014016	1.482e-09	1.07957e-09	+++++++++++++
52	4	106069013	[TET2]	rs62331150	1.151e-11	9.92297e-12	-++++-+++++++
53	4	126843504	MIR2054--[]---INTU	rs77528541	9.354e-10	9.71167e-10	+++----+-----
54	4	175828036	GLRA3-[]-ADAM29	rs7697216	1.271e-26	1.03399e-26	-------------
55	5	314935	[PDCD6]	rs7736	4.651e-08	4.56012e-08	+-?----++----
56	5	1279790	[TERT]	rs10069690	7.309e-17	2.93429e-13	+-?---++++?++
57	5	1295349	TERT-[]-MIR4457	rs2853669	3.982e-21	3.83939e-17	-+?-+++-++?++
58	5	16233619	MARCH11-[]--ZNF622	rs4702131	6.88e-12	6.40541e-12	+++-+++++++++
59	5	32581186	ZFR--[]-SUB1	rs12519859	4.35e-09	3.24015e-09	++++-+++-++++
60	5	44514350	FGF10--[]--MRPS30	rs7710996	0.0002457	2.4895e-17	-+---++++++++
61	5	44637887	FGF10--[]--MRPS30	rs34565884	2.432e-06	3.93731e-14	----++-+-++--
62	5	44706498	FGF10--[]--MRPS30	rs10941679	3.401e-73	3.13519e-91	+------------
63	5	46215061	HCN1---[]---EMB	rs72760173	9.256e-11	2.26579e-11	+--+---+-??--
64	5	52519219	LOC257396--[]--FST	rs114733515	1.288e-06	2.34295e-08	-+++++-?+++++
65	5	55818087	ANKRD55--[]--MAP3K1	rs166280	9.204e-08	4.13548e-10	--+-++++++-++
66	5	55912533	ANKRD55--[]--MAP3K1	rs984113	1.33e-08	1.22023e-15	+---+--+++---
67	5	56011234	ANKRD55--[]-MAP3K1	rs68115105	4.712e-11	1.14106e-44	+---+++-+++++
68	5	56013926	ANKRD55--[]-MAP3K1	rs2408596	0.003284	1.19577e-22	-+++--++-++++
69	5	56053535	ANKRD55---[]-MAP3K1	rs62355901	3.14e-99	6.9722e-83	+------++----
70	5	56085225	ANKRD55---[]-MAP3K1	rs6870026	5.734e-29	2.9817e-11	----++-+-----
71	5	58184061	RAB3C-[]-PDE4D	rs10472076	8.708e-09	1.02931e-09	--------+----
72	5	81466669	[ATG10]	rs4081859	6.666e-13	1.5874e-12	-+++-++++++++
73	5	90789470	ARRDC3-AS1-[]---NR2F1-AS1	rs332529	8.628e-12	1.88379e-11	-----+--+-+--
74	5	111217786	[NREP]	rs6882649	2.574e-09	3.14537e-09	--+++-+++-+++
75	5	132442263	HSPA4-[]-FSTL4	rs56083805	6.199e-09	6.05035e-09	++-++++--++++
76	5	158244083	[EBF1]	rs1432679	3.981e-31	5.35543e-31	+----+-+-----
77	5	169591487	FOXI1-[]-C5orf58	rs4562056	3.995e-10	5.35058e-10	-++++++++-+++
78	6	13713366	RANBP9-[]-MCUR1	rs418053	8.515e-14	1.23188e-13	+-+-+--------
79	6	16399557	[ATXN1]	rs3819405	1.247e-08	4.27219e-08	-------------
80	6	20621238	[CDKAL1]	rs2223621	2.471e-10	3.60789e-10	++-+-++++++++
81	6	26961280	[LINC00240]	rs34546498	7.398e-10	9.31334e-10	+-+----------
82	6	82254932	BCKDHB---[]--FAM46A	rs9361840	5.001e-14	5.19448e-14	-------------
83	6	130349119	[L3MBTL3]	rs6569648	1.745e-12	1.73738e-12	+-+++++++++++
84	6	151949806	CCDC170-[]-ESR1	rs6913578	1.024e-45	8.98797e-32	+------------
85	6	151955914	CCDC170-[]-ESR1	rs60954078	4.066e-55	3.58782e-29	+------------
86	6	152023191	[ESR1]	rs851984	6.362e-19	1.23908e-33	-+++-++++++++
87	6	152031496	[ESR1]	rs76956704	9.467e-14	4.86768e-09	+++-+++++++++
88	6	152432902	ESR1-[]-SYNE1	rs910416	1.091e-26	1.2412e-24	+++-+++++++++
89	7	21940960	[DNAH11]	rs7971	1.979e-08	1.20193e-08	++++-+++---++
90	7	28356889	[CREB5]	rs17156577	3.744e-09	1.77953e-09	+++-+-----?--
91	7	91588194	[AKAP9]	rs7781597	3.625e-11	3.98478e-11	+--------+---
92	7	94113799	COL1A2-[]-CASD1	rs17268829	3.511e-13	1.87125e-13	+--------+---
93	7	101552440	[CUX1]	rs71559437	4.276e-12	1.89668e-12	-----++-+----
94	7	102891784	[DPY19L2P2]	rs6946892	1.107e-07	2.0997e-08	+++-+-+-++?++
95	7	130656911	MIR29B1-[]--MKLN1	rs12706954	1.571e-12	1.42945e-11	----+--------
96	7	130674481	MIR29B1--[]--MKLN1	rs68056147	4.478e-13	4.81763e-12	++++++++-+-++
97	7	139942304	PARP12--[]-SLC37A3	rs11977670	9.764e-17	4.69624e-16	+++---++++?++
98	7	144048902	ARHGEF34P-[]-ARHGEF5	rs62485509	3.958e-12	1.36034e-11	----++-+++?--
99	8	29509616	DUSP4--[]-LINC00589	rs9693444	1.344e-21	2.50753e-22	+++++++-+++++
100	8	36849946	KCNU1-[]---ZNF703	rs4286946	5.509e-22	2.00425e-22	-+++-++++++++
101	8	76257903	CRISPLD1--[]-HNF4G	rs966836	5.914e-21	9.84997e-23	----------+--
102	8	76305785	CRISPLD1--[]-HNF4G	rs72658071	1.093e-28	3.61659e-30	----+--------
103	8	102478959	NACAP1-[]-GRHL2	rs514192	3.951e-09	3.95683e-09	-++++++-+++++
104	8	106358620	[ZFPM2]	rs12546444	7.224e-11	1.00657e-10	+-+++++-+++++
105	8	117209548	[LINC00536]	rs13267382	1.185e-11	6.80505e-12	+++++++++-+++
106	8	124528196	[FBXO32]	rs10111521	2.773e-05	3.4034e-09	+-+-------+--
107	8	124610166	FBXO32-[]-KLHL38	rs58847541	4.331e-13	1.44183e-16	++++-+++-++++
108	8	124738618	[ANXA13]	rs970821	1.854e-12	2.88643e-15	+++++++-+++++
109	8	128287945	CCAT1-[]--POU5F1B	rs62529475	2.877e-14	1.58663e-08	+---+---+----
110	8	128368513	CCAT1--[]-POU5F1B	rs9693995	4.02e-58	2.21323e-09	----+--------
111	8	128372172	CCAT1--[]-POU5F1B	rs10096351	4.973e-65	2.61169e-15	+---+--------
112	8	129204262	MIR1208-[]---CCDC26	rs7017073	1.195e-14	8.42205e-13	-------------
113	9	21961227	[MTAP]	rs1985742	4.122e-20	1.31388e-12	+---++-------
114	9	22003223	[CDKN2B]	rs3217992	9.554e-20	5.64769e-12	+--+++--+----
115	9	110298930	KLF4-[]---ACTL7B	rs55760189	1.163e-10	7.62721e-10	+----+-+--?--
116	9	110306944	KLF4-[]---ACTL7B	rs10978911	1.756e-20	1.57821e-18	+-++++++++?++
117	9	110469181	KLF4--[]---ACTL7B	rs10979018	4.116e-05	1.02809e-08	------+--+---
118	9	110837073	KLF4---[]---ACTL7B	rs10816625	3.839e-18	4.09872e-22	----------?--
119	9	110837176	KLF4---[]---ACTL7B	rs13294895	5.626e-17	9.96883e-15	-++-+-++--+++
120	9	110885479	KLF4---[]---ACTL7B	rs630965	1.505e-54	2.94167e-45	++++++++-++++
121	9	119313486	[ASTN2]	rs1895062	8.598e-15	6.9998e-15	+++--+++-++++
122	9	129396434	[LMX1B]	rs10760444	5.98e-09	3.13619e-09	+------------
123	9	136149399	[ABO]	rs507666	2.726e-08	1.26701e-08	+-++++-++-+++
124	10	9106850	GATA3---[]---SFTA1P	rs76884934	1.839e-09	1.52098e-09	-++++++-+-+++
125	10	21978590	[MLLT10]	rs2009607	9.395e-11	1.24043e-09	---+-+-+--?--
126	10	22032942	MLLT10-[]-DNAJC1	rs7072776	1.252e-19	1.10637e-14	++++++++++?++
127	10	22397002	DNAJC1--[]--EBLN1	rs72810771	1.304e-19	3.24209e-13	?+++--+?++?++
128	10	64263402	[ZNF365]	rs4746409	3.476e-24	4.04968e-08	+++++++++++++
129	10	64299890	[ZNF365]	rs10995201	6.794e-52	1.53859e-36	-++++++++++++
130	10	64563702	ZNF365--[]-ADO	rs9971363	1.715e-08	3.83702e-20	+-+-+++++++++
131	10	64564227	ZNF365--[]-ADO	rs7074164	0.03207	7.90817e-14	-+--+-++++-++
132	10	80852378	[ZMIZ1]	rs1268974	1.379e-36	1.01918e-40	+++++++++++++
133	10	80886726	[ZMIZ1]	rs4980029	1.868e-20	1.38654e-24	--------++---
134	10	114777670	[TCF7L2]	rs10885405	3.474e-14	6.084e-13	+++++++++++++
135	10	115128491	TCF7L2--[]--HABP2	rs12250948	5.941e-15	4.29378e-14	+++++-+--++++
136	10	121327184	RGS10-[]-TIAL1	rs9421352	1.25e-07	6.30914e-10	+-++-+-------
137	10	122802462	WDR11--[]-MIR5694	rs748476	6.21e-07	2.77462e-08	+---+----+---
138	10	123093182	MIR5694--[]--FGFR2	rs9420318	2.511e-12	1.12444e-19	---------+---
139	10	123333997	[FGFR2]	rs7895676	1.37e-234	4.25362e-13	-------------
140	10	123337335	[FGFR2]	rs2981579	4.77e-316	1.65645e-12	+++++++++++++
141	10	123349324	[FGFR2]	rs45631563	5.015e-37	1.53602e-23	++++++++-++++
142	11	803017	SLC25A22-[]-RPLP2	rs6597981	1.341e-12	5.40078e-13	---+---+-+---
143	11	1898664	[LSP1]	rs1973765	4.775e-38	4.80976e-39	+++-++++-++++
144	11	65583340	OVOL1-[]-SNX32	rs875311	1.667e-12	1.16481e-13	+--+---------
145	11	69331418	MYEOV--[]--CCND1	rs78540526	2.34e-132	9.81522e-28	+++++++++-+++
146	11	69332670	MYEOV--[]--CCND1	rs657686	2.81e-123	1.06322e-17	-------------
147	11	129461016	BARX2--[]--TMEM45B	rs11822830	1.245e-14	1.38756e-14	-------------
148	12	14413931	GRIN2B--[]--ATF7IP	rs12422552	2.216e-15	2.50626e-15	-+++-++++++++
149	12	28174817	PTHLH-[]--CCDC91	rs7297051	1.726e-60	7.36939e-44	-------------
150	12	28184876	PTHLH-[]--CCDC91	rs151187264	8.52e-30	1.25728e-13	-------------
151	12	28346483	[CCDC91]	rs11049425	2.2e-18	5.84285e-12	-++-+++++++++
152	12	29140260	CCDC91--[]--FAR2	rs1027113	3.249e-10	1.95949e-10	+++-+-+-++-++
153	12	85004551	TMTC2---[]--SLC6A15	rs10862899	3.906e-08	4.16883e-08	-++++++++++++
154	12	96027759	USP44-[]-PGAM1P5	rs17356907	8.433e-40	1.54896e-39	-+-++++++++++
155	12	111833788	FAM109A-[]-SH2B3	rs10774624	1.002e-07	1.74721e-08	++++-++++--++
156	12	115117029	[TBX3]	rs1566646	1.25e-09	4.2515e-09	++--+++---?++
157	12	115583816	TBX3--[]---MED13L	rs35422	6.891e-06	2.05569e-08	+-+-+++++-+++
158	12	115835798	TBX3---[]---MED13L	rs2464264	8.46e-40	4.1518e-45	+----+--+----
159	12	115990594	TBX3---[]--MED13L	rs2647959	1.308e-06	1.64547e-10	++--++--++---
160	12	120836293	MSI1-[]-COX6A1	rs1167362	2.237e-08	1.30732e-08	-------------
161	13	32839990	[FRY]	rs56404467	6.311e-11	6.18627e-11	++-++++++-+++
162	13	73957681	KLF5--[]--KLF12	rs6562760	1.095e-09	1.09135e-09	-------------
163	14	37136545	[PAX9]	rs7149262	1.815e-21	8.21196e-22	+------+++---
164	14	37228504	[SLC25A21]	rs2253012	3.194e-11	1.64949e-11	-++++++--+-++
165	14	68650548	[RAD51B]	rs12894297	5.724e-14	2.85907e-11	----++-++-?--
166	14	68979835	[RAD51B]	rs11624333	2.114e-42	8.98733e-40	+++++++++++++
167	14	91742924	[CCDC88C]	rs7153397	1.344e-12	2.29657e-11	+++-+++-+++++
168	14	91907695	CCDC88C-[]--CATSPERB	rs61990486	7.441e-12	1.96316e-10	++++++++-++++
169	14	93070286	[RIN3]	rs78440108	1.791e-12	4.93413e-13	+--+---+--+--
170	14	105213978	ADSSL1-[]-SIVA1	rs4983544	2.422e-08	2.10892e-08	-+--+---++?--
171	15	91531995	[PRC1]	rs12594752	1.319e-15	1.04922e-15	+--+----+----
172	16	52538825	[TOX3]	rs35668161	1.82e-201	2.95563e-21	++++?++++++++
173	16	52599188	TOX3-[]--CHD9	rs4784227	1.84e-202	1.1788e-16	++++?++++++++
174	16	53802494	[FTO]	rs11642015	4.262e-23	2.24746e-32	----?--+--+--
175	16	53865226	[FTO]	rs12921970	6.426e-10	5.62859e-20	----?--------
176	16	54682064	IRX3--[]--CRNDE	rs28539243	8.525e-15	3.11188e-14	+++-?++-+++++
177	16	56420987	[AMFR]	rs2432539	3.323e-08	4.05989e-08	++++?-+++++++
178	16	80648327	[CDYL2]	rs7499149	1.983e-27	7.90274e-28	----?--------
179	16	87086492	FOXL1--[]--C16orf95	rs12449271	8.852e-09	7.14169e-09	+-++?++-+++++
180	17	29180996	[ATAD5]	rs62070645	3.43e-10	3.58827e-10	++-----+-----
181	17	40836389	[CNTNAP1]	rs72826962	4.895e-09	1.91556e-09	?+--??++-+?++
182	17	44182983	[KANSL1]	rs78381082	3.835e-12	1.09712e-12	+-++++++-++++
183	17	53209774	[STXBP4]	rs2787486	4.634e-29	7.00298e-46	+++++++-+++++
184	17	53221368	[STXBP4]	rs244318	0.1036	2.99388e-19	--++++-+-+-++
185	17	70405095	[LINC00673]	rs11652463	6.718e-08	3.60375e-08	+++-++++-++++
186	17	77771548	CBX8-[]-CBX4	rs8082452	9.71e-11	8.2732e-11	--++--+++++++
187	18	24156018	[KCTD1]	rs7240205	1.412e-08	3.69144e-08	-----+---+---
188	18	24337424	KCTD1--[]-AQP4	rs527616	3.326e-15	1.74599e-14	---+---------
189	18	24500899	[CHST9]	rs170801	1.99e-17	5.15865e-19	--------++---
190	18	29981526	MEP1B--[]--WBP11P1	rs72931898	4.827e-12	2.44277e-13	+------------
191	18	42411803	[SETBP1]	rs9954058	2.131e-13	2.86882e-13	-----+--+----
192	18	42888797	[SLC14A2]	rs9952980	2.421e-13	3.94024e-13	+-+-++++---++
193	19	13158277	[NFIX]	rs78269692	1.891e-09	7.91044e-10	---+------+--
194	19	13954633	LOC284454-[]-MIR181C	rs2607276	9.388e-09	3.66062e-09	+++-+-+++-+++
195	19	17391328	[BABAM1]	rs10419397	7.911e-09	1.13145e-08	-+++-++-+++++
196	19	18593553	[ELL]	rs8105994	2.223e-28	9.84868e-29	++++--++-++++
197	19	19631444	[NDUFA13]	rs7253807	1.166e-11	6.12272e-12	++--------+--
198	19	44283031	[KCNN4]	rs56681946	4.283e-20	9.05836e-20	--------++---
199	19	46180184	[GIPR]	rs11672660	4.056e-09	1.20422e-08	+-+-++++-++++
200	20	5948227	[MCM8]	rs16991615	1.446e-09	1.47381e-09	++-++-+-+-+++
201	20	48945911	CEBPB--[]--PTPN1	rs6122906	1.87e-10	1.99136e-10	++---+-+-+---
202	21	16364756	[NRIP1]	rs2822999	1.976e-11	3.95871e-10	+-----++++---
203	21	16574455	NRIP1--[]---USP25	rs2403907	1.465e-32	3.54893e-31	+---+---+----
204	22	29134719	[CHEK2]	rs5997389	2.616e-13	6.15592e-17	-+--+++-++-++
205	22	29272637	XBP1-[]-ZNRF3	rs62235753	1.819e-20	1.30098e-17	++++++++--?++
206	22	29551872	[KREMEN1]	rs132289	4.746e-25	9.00508e-22	-+++++++++?++
207	22	29669648	[EWSR1]	rs4820803	1.516e-06	2.29026e-08	+++--+-+-----
208	22	38562425	[PLA2G6]	rs6001035	1.161e-13	1.05011e-13	-+++-++++++++
209	22	39358037	[APOBEC3A]	rs12628403	4.69e-12	4.41599e-12	+----+----?--
210	22	40837835	[MKL1]	rs112785404	1.874e-30	1.78578e-14	-------+-----
211	22	40960692	[MKL1]	rs5995875	4.744e-35	3.2586e-19	+++++++-+++++
212	22	46283297	ATXN10-[]-WNT7B	rs28512361	2.034e-08	1.13104e-08	+++++-++-+?++
# P-values in this table have not been corrected for the LD-score regression intercept of 1.1072.
$ The last two symbols show the direction for the iCOGS study (46,785 cases and 42,892 controls) and the OncoArray study (61,282 cases and 45,494 controls), the two single contributions with largest sample size. The first 11 symbols show the direction of effect for 11 additional studies, which collectively included 14,910 cases and 17,588 controls.
