# Supplementary material for: Genome-wide association and transcriptome studies identify target genes and risk loci for breast cancer
Source: Nat Commun. 2019 Apr 15;10:1741. doi: 10.1038/s41467-018-08053-5 (PMC6465407; doi:10.1038/s41467-018-08053-5)
Supplement: Supplementary file 3 — Supplementary Data 2 [file 41467_2018_8053_MOESM3_ESM.xlsx]

## Sheet: ST2
Supplementary Data 2. Genome-wide association studies of gene expression levels queried to identify sentinel eQTL.
First author	PMID	Tissue/cell type	Sample size		cis effects			Mean number of sentinel eQTL per gene
					N genes	N associations P<8.9x10-10
Alasoo	29379200	MACROPHAGES-IFNg	86		659	660		1
		MACROPHAGES-IFNg-salmonella	86		436	436		1
		MACROPHAGES-naive	86		646	646		1
		MACROPHAGES-salmonella	86		477	478		1
Andiappan	26259071	NEUTROPHILS	114		287	3354		1.2
Barreiro	22233810	DENDRITIC-MTBInfected	65		35	35		1
		DENDRITIC-NotInfected	65		193	193		1
Battle	24092820	WHOLEBLOOD	922		7644	7645		1
		WHOLEBLOOD-ase	922		294	511		1
		WHOLEBLOOD-splice	922		523	797		1
Brumpton	27155841	LCLS	356		23	2019		1
Caliskan	25874939	PBMCS-baseline	98		147	147		1
		PBMCS-rhinovirus	98		156	156		1
		PBMCS-rhinovirus-reQTL	98		11	11		1
Chen	27863251	CD4TCELLS	171		2986	219124		1.1
		MONOCYTES	194		3924	321133		1.1
		NEUTROPHILS	192		3548	295726		1.1
Chiang	28369037	ADIPOSE (subcutaneous)	97		137	137		1
		WHOLEBLOOD	133		296	296		1
Davenport 2016	26917434	LEUCOCYTES	265		821	7065		1
Davenport 2018	Under Review (preprint in BioRxiv)	WHOLEBLOOD	157		4123	4124		1
		WHOLEBLOOD-IFN-interaction	157		5	5		1
Dimas	19644074	LCLS	75		97	121		1
		TCELLS	75		85	107		1
Dinarzo	27336838	WHOLEBLOOD	149		1130	2064		1
Dixon	17873877	LCLS	400		603	6223		1
Fairfax 2012	22446964	BCELLS	283		217	1578		1
		MONOCYTES	283		512	3698		1.1
Fairfax 2014	24604202	MONOCYTES-IFN	367		1989	20212		1.1
		MONOCYTES-LPS2	261		659	4332		1
		MONOCYTES-LPS24	322		1338	9988		1.1
		MONOCYTES-NAIVE	414		1955	23353		1.1
Fehrmann	21829388	WHOLEBLOOD	1469		2845	22470		1.4
Ferraro	24610777	Tconv	65		21	96		1
		Tregs	65		21	92		1
Franco	23878721	WHOLEBLOOD-Influenza	247		65	329		1
Lappalainen	24037378	LCLS	373		3376	1294367		1.3
Grundberg	22941192	FAT	777		1113	43362		1.1
		LCLS	776		1512	65118		1.1
GTEx V7	25954001	ADIPOSE (subcutaneous, visceral)	385313		5441	855040		1.2
		BREAST	251		2603	244391		1.1
		LCLS	117		1089	86297		1.1
		SPLEEN	146		2074	152783		1.1
		WHOLEBLOOD	383		3698	345391		1.2
Huang	25951796	LCLS	368		2095	2934		1
		PBMCS	240		1838	2484		1
Jansen	28165122	WHOLEBLOOD	4896		4268	7243		1.1
Kasela	28248954	CD4TCELLS	293		1189	112458		1.1
		CD8TCELLS	293		890	76478		1.1
KimHellmuth	28814792	MONOCYTES-LPS6H	134		45	45		1
		MONOCYTES-LPS90	134		37	37		1
		MONOCYTES-MDP6H	134		11	11		1
		MONOCYTES-MDP90	134		13	13		1
		MONOCYTES-RNA6H	134		32	32		1
Kim	25327457	MONOCYTES-Baseline	137		629	5163		1
		MONOCYTES-Differential	137		62	377		1
		MONOCYTES-LPS	137		522	4391		1
Kukurba	27197214	WHOLEBLOOD	922		88	7838		1.6
Lee	24604203	DENDRITIC-Baseline	528		78	78		1
		DENDRITIC-Flu	342		102	102		1
		DENDRITIC-Flu-delta	342		42	42		1
		DENDRITIC-IFNb	284		83	83		1
		DENDRITIC-IFNb-delta	284		22	23		1
		DENDRITIC-LPS	356		91	91		1
		DENDRITIC-LPS-delta	356		30	30		1
LloydJones	28065468	WHOLEBLOOD	2765		5548	1317984		2.9
Momozawa	29930244	BCELLS	323		864	992		1
		CD4TCELLS	323		1481	1713		1
		CD8TCELLS	323		1205	1403		1
		GRANULOCYTES	323		606	702		1
		MONOCYTES	323		1405	1633		1
Murphy	20833654	CD4TCELLS	200		273	892		1
Naranbhai	26151758	NEUTROPHILS	101		465	516		1
Nedelec	27768889	MACROPHAGES-baseline	95		422	422		1
		MACROPHAGES-baseline-asQTL	95		594	889		1
		MACROPHAGES-listeria	95		383	383		1
		MACROPHAGES-listeria-asQTL	95		520	771		1
		MACROPHAGES-listeria-reQTL	95		79	79		1
		MACROPHAGES-salmonella	95		402	403		1
		MACROPHAGES-salmonella-asQTL	95		461	701		1
		MACROPHAGES-salmonella-reQTL	95		181	181		1
Pala	28394350	LEUCOCYTES	624		7287	9728		1.2
Peters	27015630	BCELLS	80		61	287		1
		CD4TCELLS	121		362	1980		1
		CD8TCELLS	108		248	1322		1
		MONOCYTES	124		518	2944		1
		NEUTROPHILS	121		318	1576		1
Qiu	24770851	LCLS-steroids	117		70	174		1
Quach	27768888	MONOCYTES-baseline	100		443	444		1
		MONOCYTES-IAV	100		341	341		1
		MONOCYTES-LPS	100		433	434		1
		MONOCYTES-Pam3CSK4	100		499	500		1
		MONOCYTES-R848	100		429	430		1
Raj	24786080	CD4TCELLS	407		1787	140644		2.3
		MONOCYTES	401		2370	184846		2.4
vanderWijst	29610479	BCELLS	45		7	16		1
		CD4TCELLS	45		29	62		1
		CD8TCELLS	45		5	17		1
		DENDRITIC	45		1	3		1
		MONOCYTES	45		9	22		1
		MONOCYTES-classical	45		7	15		1
		MONOCYTES-nonclassical	45		1	3		1
		NKCELLS	45		3	10		1
		PBMCS	45		38	75		1
Walsh	27140173	WHOLEBLOOD	377		3633	513293		1.3
Westra	24013639	WHOLEBLOOD	5311		4194	331557		2.4
Yao	28285768	WHOLEBLOOD	5257		1625	90596		1.4
Ye	25214635	CD4TCELLS-48h328	348		50	50		1
		CD4TCELLS-48hTh17	348		45	45		1
		CD4TCELLS-4h328	348		23	23		1
		CD4TCELLS-4hIFNb	348		25	25		1
		CD4TCELLS-UNST	348		18	18		1
Zeller	20502693	MONOCYTES	1490		2322	31360		1.3
Zhernakova	27918533	WHOLEBLOOD-exon-primary	2116		14800	87333		1.4
		WHOLEBLOOD-exonratio-primary	2116		5870	19307		1.2
		WHOLEBLOOD-gene-primary	2116		14884	3584621		2.8
		WHOLEBLOOD-polyAratio-primary	2116		1242	1785		1.1
