# Supplementary material for: Genome-wide association and transcriptome studies identify target genes and risk loci for breast cancer
Source: Nat Commun. 2019 Apr 15;10:1741. doi: 10.1038/s41467-018-08053-5 (PMC6465407; doi:10.1038/s41467-018-08053-5)
Supplement: Supplementary file 4 — Supplementary Data 3 [file 41467_2018_8053_MOESM4_ESM.xlsx]

## Sheet: ST3
Supplementary Data 3. Predicted target genes of sentinel risk variants for overall breast cancer.
Chr	Bp	Sentinel risk variant	GWAS P-value#	Context	Sentinel eQTL in LD (r2>0.8) with sentinel risk variant						Sentinel eQTL association in GTEx V7: breast vs. blood				OncoScore
					Sentinel eQTL	r2 with sentinel risk variant	eQTL dataset	eQTL P-value	Gene		Breast P-value (n=251)	Blood P-value (n=369)	Directional effect: breast vs. blood
1	10596022	rs2506889	1.05401e-20	[PEX14]	rs12028449	0.99	Westra_WHOLEBLOOD	1.2e-12	DFFA		0.089	0.29	Same		31.55
1	10596022	rs2506889	1.05401e-20	[PEX14]	rs652771	0.82	Chen_MONOCYTES	2.4e-20	PEX14		0.00055	0.00083	Same		11.7
1	114445880	rs7513707	2.55272e-13	[AP4B1]	rs3761936	0.99	Zhernakova_WHOLEBLOOD-gene-primary	2.7e-28	DCLRE1B		0.00066	0.094	Same		52.71
1	114445880	rs7513707	2.55272e-13	[AP4B1]	rs3761936	0.99	Grundberg_LCLS	4.5e-12	BCL2L15		0.69	0.32	Same		65.06
1	114445880	rs7513707	2.55272e-13	[AP4B1]	rs11102694	0.87	LloydJones_WHOLEBLOOD	4.8e-25	PTPN22		0.14	0.71	Same		8.88
1	114445880	rs7513707	2.55272e-13	[AP4B1]	rs11102694	0.87	Chen_MONOCYTES	2.1e-11	AP4B1		0.27	0.071	Same		6.99
1	145604791	rs36107432	1.20182e-09	[POLR3C]	rs12750384	0.86	Pala_LEUCOCYTES	2.1e-20	RNF115		0.77	0.12	Same		57.76
1	145604791	rs36107432	1.20182e-09	[POLR3C]	rs9729480	0.86	Pala_LEUCOCYTES	9.7e-20	NUDT17		0.00079	0.0021	Same		0
2	25129473	rs6725517	1.48799e-12	[ADCY3]	rs3037312	0.96	Quach_MONOCYTES-R848	5.3e-10	ADCY3		NA	NA	NA		17.16
2	25129473	rs6725517	1.48799e-12	[ADCY3]	rs2384057	0.94	GTEx_WHOLEBLOOD	5.7e-21	DNAJC27		0.14	5.7e-21	Same		0
2	25129473	rs6725517	1.48799e-12	[ADCY3]	rs2384057	0.94	GTEx_ADIPOSE	4.8e-14	CENPO		0.036	6e-28	Same		30.04
2	201990540	rs13015648	2.30085e-10	[CFLAR]	rs13028648	0.87	Zhernakova_WHOLEBLOOD-gene-primary	2.6e-11	PPIL3		0.58	0.039	Same		0
2	201990540	rs13015648	2.30085e-10	[CFLAR]	rs13028648	0.87	Zhernakova_WHOLEBLOOD-gene-primary	8.9e-10	AC007283.5		NA	NA	NA		N/A
2	202123430	rs3769821	1.14158e-21	[CASP8]	rs3769823	0.83	Battle_WHOLEBLOOD-splice	5.1e-17	CASP8		2.2e-21	1.4e-15	Same		63.88
2	218723580	rs6725482	1.51436e-11	[TNS1]	rs3791950	0.8	Zhernakova_WHOLEBLOOD-gene-primary	9.8e-15	TNS1		0.76	7.1e-05	Opposite		30.03
3	30684907	rs17838698	6.12981e-15	[TGFBR2]	rs12493607	0.82	Yao_WHOLEBLOOD	8.3e-25	TGFBR2		0.047	0.09	Same		41.84
3	141147414	rs7650602	9.55204e-15	[ZBTB38]	rs1991431	0.94	Jansen_WHOLEBLOOD	3.8e-27	ZBTB38		0.0019	2.6e-09	Same		24.65
4	38816338	rs6815814	4.19137e-13	TLR1-[]-TLR6	rs12233670	0.87	Battle_WHOLEBLOOD	2.8e-57	TLR1		0.97	0.059	Opposite		25.36
4	84415273	rs10033600	2.64148e-09	FAM175A-[]---NKX6-1	rs9997925	0.95	Walsh_WHOLEBLOOD	5.1e-17	FAM175A		0.99	0.053	Same		78.42
4	84415273	rs10033600	2.64148e-09	FAM175A-[]---NKX6-1	rs6844460	0.93	Zhernakova_WHOLEBLOOD-exon-primary	1e-48	MRPS18C		0.95	0.35	Same		0
5	314935	rs7736	4.56012e-08	[PDCD6]	rs9686959	1	Zhernakova_WHOLEBLOOD-exon-primary	1.6e-49	AHRR		NA	NA	NA		34.63
5	314935	rs7736	4.56012e-08	[PDCD6]	rs10061296	1	Zhernakova_WHOLEBLOOD-gene-primary	3.7e-19	CCDC127		1.2e-05	0.011	Opposite		0
5	314935	rs7736	4.56012e-08	[PDCD6]	rs2115271	1	GTEx_ADIPOSE	5.1e-17	SDHA		0.0042	4.7e-10	Opposite		37.4
5	56053535	rs62355901	6.9722e-83	ANKRD55---[]-MAP3K1	rs62355902	0.99	Zhernakova_WHOLEBLOOD-exonratio-primary	6.5e-10	SETD9		0.94	0.87	Same		0
5	81466669	rs4081859	1.5874e-12	[ATG10]	rs2407064	1	Dimas_LCLS	0	ATG10		2.3e-23	8.4e-27	Same		27.69
5	81466669	rs4081859	1.5874e-12	[ATG10]	rs6884232	1	Zhernakova_WHOLEBLOOD-gene-primary	4.3e-308	ATP6AP1L		6.9e-28	4.8e-21	Same		0
5	81466669	rs4081859	1.5874e-12	[ATG10]	rs4703879	1	Chen_MONOCYTES	3.3e-23	RPS23		2.1e-17	4e-22	Same		21.81
5	90789470	rs332529	1.88379e-11	ARRDC3-AS1-[]---NR2F1-AS1	rs6862125	0.88	LloydJones_WHOLEBLOOD	1.7e-15	ARRDC3		0.75	0.31	Opposite		29.16
5	132442263	rs56083805	6.05035e-09	HSPA4-[]-FSTL4	rs62375202	1	Jansen_WHOLEBLOOD	4.7e-64	HSPA4		0.87	9.2e-05	Same		37.31
6	13713366	rs418053	1.23188e-13	RANBP9-[]-MCUR1	rs204247	0.94	Yao_WHOLEBLOOD	4e-19	SIRT5		0.25	0.68	Opposite		26.95
6	26961280	rs34546498	9.31334e-10	[LINC00240]	rs13201782	1	Zhernakova_WHOLEBLOOD-gene-primary	1.2e-28	BTN2A3P		0.57	0.37	Same		0
6	26961280	rs34546498	9.31334e-10	[LINC00240]	rs13207082	0.94	Raj_CD4TCELLS	5.8e-21	HIST1H4L		NA	NA	NA		0
6	26961280	rs34546498	9.31334e-10	[LINC00240]	rs75782365	0.91	Zhernakova_WHOLEBLOOD-gene-primary	2.9e-22	HCG11		0.089	0.1	Same		N/A
6	26961280	rs34546498	9.31334e-10	[LINC00240]	rs13195728	0.86	Raj_MONOCYTES	1.4e-13	HIST1H2BL		NA	0.26	NA		0
6	26961280	rs34546498	9.31334e-10	[LINC00240]	rs149123117	0.85	Zhernakova_WHOLEBLOOD-gene-primary	1.6e-17	BTN2A1		0.84	0.015	Opposite		6.77
6	26961280	rs34546498	9.31334e-10	[LINC00240]	rs34605993	0.85	Alasoo_MACROPHAGES-IFNg-salmonella	1.4e-15	BTN3A2		2.2e-21	2.5e-51	Same		26.66
6	130349119	rs6569648	1.73738e-12	[L3MBTL3]	rs6569648	same_snp	Battle_WHOLEBLOOD	4.7e-112	L3MBTL3		9.9e-17	2.6e-31	Same		35.55
6	151949806	rs6913578	8.98797e-32	CCDC170-[]-ESR1	rs6929137	0.93	Zhernakova_WHOLEBLOOD-gene-primary	2.1e-14	CCDC170		2e-05	0.42	Opposite		57.94
6	152023191	rs851984	1.23908e-33	[ESR1]	rs851996	0.88	Zhernakova_WHOLEBLOOD-gene-primary	1.4e-19	ESR1		0.47	0.046	Opposite		44.64
6	152432902	rs910416	1.2412e-24	ESR1-[]-SYNE1	rs910416	same_snp	Huang_PBMCS	1.2e-17	SYNE1		0.77	0.21	Opposite		23.52
7	21940960	rs7971	1.20193e-08	[DNAH11]	rs7971	same_snp	Zeller_MONOCYTES	4e-23	CDCA7L		NA	NA	NA		57.57
7	91588194	rs7781597	3.98478e-11	[AKAP9]	rs9784993	0.93	Walsh_WHOLEBLOOD	1.2e-78	AKAP9		0.82	6.1e-07	Same		25.44
7	91588194	rs7781597	3.98478e-11	[AKAP9]	rs10273849	0.88	Geuvadis_LCLS	1.1e-29	CYP51A1		0.25	0.0095	Same		13.92
7	91588194	rs7781597	3.98478e-11	[AKAP9]	rs28728062	0.85	Zhernakova_WHOLEBLOOD-exon-primary	2.8e-125	CTB-161K23.1		0.3	NA	NA		N/A
7	91588194	rs7781597	3.98478e-11	[AKAP9]	rs28728062	0.85	Zhernakova_WHOLEBLOOD-exon-primary	2.8e-125	LRRD1		0.94	NA	NA		0
8	29509616	rs9693444	2.50753e-22	DUSP4--[]-LINC00589	rs7845421	0.91	Zhernakova_WHOLEBLOOD-exon-primary	2.9e-29	RP11-486M23.2		NA	5.6e-05	NA		N/A
8	36849946	rs4286946	2.00425e-22	KCNU1-[]---ZNF703	rs7816345	1	GTEx_ADIPOSE	1.9e-13	ZNF703		5.5e-06	0.29	Opposite		75.38
11	803017	rs6597981	5.40078e-13	SLC25A22-[]-RPLP2	rs6597981	same_snp	GTEx_ADIPOSE	2e-31	PIDD1		2.1e-19	1.5e-19	Same		32.32
11	803017	rs6597981	5.40078e-13	SLC25A22-[]-RPLP2	rs11246316	0.97	Davenport_WHOLEBLOOD	3.4e-14	AP006621.6		1.7e-20	2.1e-08	Same		N/A
11	803017	rs6597981	5.40078e-13	SLC25A22-[]-RPLP2	rs11246319	0.91	Zhernakova_WHOLEBLOOD-gene-primary	8.5e-300	AP006621.5		8.2e-26	4e-23	Same		N/A
11	803017	rs6597981	5.40078e-13	SLC25A22-[]-RPLP2	rs4963153	0.8	Zhernakova_WHOLEBLOOD-exon-primary	3.7e-21	CEND1		1	0.088	Opposite		14.71
11	1898664	rs1973765	4.80976e-39	[LSP1]	rs686722	0.88	Chen_CD4TCELLS	2.3e-19	TNNT3		0.0063	2.5e-05	Same		5.54
11	65583340	rs875311	1.16481e-13	OVOL1-[]-SNX32	rs3903072	1	Yao_WHOLEBLOOD	4.8e-10	CFL1		0.081	0.0049	Same		35.24
11	65583340	rs875311	1.16481e-13	OVOL1-[]-SNX32	rs7107912	0.8	Kasela_CD8TCELLS	1e-10	EFEMP2		0.00055	0.016	Same		36.05
12	14413931	rs12422552	2.50626e-15	GRIN2B--[]--ATF7IP	rs12422552	same_snp	Yao_WHOLEBLOOD	2.8e-19	ATF7IP		0.074	0.7	Same		48.27
12	28346483	rs11049425	5.84285e-12	[CCDC91]	rs11049417	1	Huang_LCLS	1.5e-12	CCDC91		0.00017	0.71	Opposite		0
12	120836293	rs1167362	1.30732e-08	MSI1-[]-COX6A1	rs206970	0.82	LloydJones_WHOLEBLOOD	4.9e-15	COQ5		0.18	0.94	Same		5.85
14	105213978	rs4983544	2.10892e-08	ADSSL1-[]-SIVA1	rs4983546	0.99	Zhernakova_WHOLEBLOOD-gene-primary	5.2e-73	SIVA1		2.9e-05	3.5e-05	Same		60.38
15	91531995	rs12594752	1.04922e-15	[PRC1]	rs2290202	1	Westra_WHOLEBLOOD	2.2e-93	RCCD1		1.4e-17	7.2e-11	Same		21.07
15	91531995	rs12594752	1.04922e-15	[PRC1]	rs77554484	1	Jansen_WHOLEBLOOD	1.5e-10	PRC1		0.62	0.075	Opposite		46.43
16	56420987	rs2432539	4.05989e-08	[AMFR]	rs2587873	0.87	Zeller_MONOCYTES	4.2e-149	AMFR		0.64	0.07	Same		55.22
16	56420987	rs2432539	4.05989e-08	[AMFR]	rs9923627	0.87	Pala_LEUCOCYTES	4.3e-19	OGFOD1		0.74	1.9e-09	Same		19.39
16	56420987	rs2432539	4.05989e-08	[AMFR]	rs139577078	0.87	LloydJones_WHOLEBLOOD	2.3e-11	CES1		NA	NA	NA		17.39
17	29180996	rs62070645	3.58827e-10	[ATAD5]	rs62070644	1	Dinarzo_WHOLEBLOOD	5.1e-14	TEFM		0.18	0.067	Same		0
17	53209774	rs2787486	7.00298e-46	[STXBP4]	rs2787486	same_snp	Zhernakova_WHOLEBLOOD-gene-primary	9.6e-12	HLF		0.083	0.013	Same		41.4
17	53221368	rs244318	2.99388e-19	[STXBP4]	rs244318	same_snp	LloydJones_WHOLEBLOOD	3.9e-15	COX11		NA	NA	NA		19.83
17	77771548	rs8082452	8.2732e-11	CBX8-[]-CBX4	rs8082452	same_snp	Zhernakova_WHOLEBLOOD-gene-primary	1.3e-22	ENPP7		NA	NA	NA		0
17	77771548	rs8082452	8.2732e-11	CBX8-[]-CBX4	rs8082452	same_snp	Zhernakova_WHOLEBLOOD-gene-primary	1.1e-11	CTD-2116F7.1		NA	NA	NA		N/A
19	17391328	rs10419397	1.13145e-08	[BABAM1]	rs13343778	0.99	Jansen_WHOLEBLOOD	1.3e-12	DDA1		0.7	0.76	Opposite		15
19	18593553	rs8105994	9.84868e-29	[ELL]	rs8105994	same_snp	Davenport_WHOLEBLOOD	1.2e-22	ELL		0.52	1.1e-17	Opposite		33.66
19	18593553	rs8105994	9.84868e-29	[ELL]	rs4808801	0.99	Zhernakova_WHOLEBLOOD-exon-primary	7.1e-221	AC010335.1		NA	NA	NA		N/A
19	18593553	rs8105994	9.84868e-29	[ELL]	rs4808801	0.99	Zhernakova_WHOLEBLOOD-exon-primary	7.1e-221	CTD-3137H5.1		NA	NA	NA		N/A
19	18593553	rs8105994	9.84868e-29	[ELL]	rs4808801	0.99	Yao_WHOLEBLOOD	4.3e-62	LRRC25		0.0018	3.4e-14	Same		0
19	18593553	rs8105994	9.84868e-29	[ELL]	rs8111708	0.98	Zhernakova_WHOLEBLOOD-exonratio-primary	4.2e-11	SSBP4		8.5e-07	0.052	Same		0
19	18593553	rs8105994	9.84868e-29	[ELL]	rs2278238	0.96	Fehrmann_WHOLEBLOOD	4.7e-91	PGPEP1		0.21	0.029	Opposite		0
19	19631444	rs7253807	6.12272e-12	[NDUFA13]	rs1808653	1	Jansen_WHOLEBLOOD	2.7e-223	GATAD2A		0.5	2e-19	Same		33.68
19	19631444	rs7253807	6.12272e-12	[NDUFA13]	rs2074299	0.86	GTEx_ADIPOSE	8.6e-16	HAPLN4		2e-06	NA	NA		11.23
19	19631444	rs7253807	6.12272e-12	[NDUFA13]	rs4808941	0.86	GTEx_ADIPOSE	3.5e-10	TM6SF2		4.9e-06	NA	NA		14.73
19	44283031	rs56681946	9.05836e-20	[KCNN4]	rs62116961	1	Zhernakova_WHOLEBLOOD-exon-primary	3.3e-310	KCNN4		0.87	1.4e-31	Opposite		17.05
19	44283031	rs56681946	9.05836e-20	[KCNN4]	rs62116961	1	Zhernakova_WHOLEBLOOD-gene-primary	7.5e-22	SMG9		0.029	0.95	Same		0
22	29669648	rs4820803	2.29026e-08	[EWSR1]	rs4820803	same_snp	Zhernakova_WHOLEBLOOD-gene-primary	2.2e-12	RHBDD3		0.014	0.018	Same		0
22	29669648	rs4820803	2.29026e-08	[EWSR1]	rs2301290	0.99	LloydJones_WHOLEBLOOD	4.9e-10	ASCC2		0.6	0.88	Same		0
22	38562425	rs6001035	1.05011e-13	[PLA2G6]	rs6001030	1	LloydJones_WHOLEBLOOD	1.7e-11	NOL12		0.28	0.5	Same		0
22	38562425	rs6001035	1.05011e-13	[PLA2G6]	rs6001027	0.95	Yao_WHOLEBLOOD	2e-10	TMEM184B		3e-05	0.022	Same		0
22	39358037	rs12628403	4.41599e-12	[APOBEC3A]	rs12628403	same_snp	Zhernakova_WHOLEBLOOD-exon-primary	1.6e-164	APOBEC3A		8.8e-05	4.5e-32	Same		51.04
22	39358037	rs12628403	4.41599e-12	[APOBEC3A]	rs12628403	same_snp	Zhernakova_WHOLEBLOOD-exon-primary	2.4e-136	APOBEC3B-AS1		NA	NA	NA		N/A
22	39358037	rs12628403	4.41599e-12	[APOBEC3A]	rs12628403	same_snp	Zhernakova_WHOLEBLOOD-exon-primary	2.4e-136	APOBEC3B		1.8e-10	0.00028	Opposite		65.29
22	39358037	rs12628403	4.41599e-12	[APOBEC3A]	rs12628403	same_snp	Zhernakova_WHOLEBLOOD-exon-primary	1.9e-34	CBX6		0.22	2.6e-11	Same		35.26
# Obtained in joint association analysis.
N/A not available
