# Supplementary material for: Genome-wide association and transcriptome studies identify target genes and risk loci for breast cancer
Source: Nat Commun. 2019 Apr 15;10:1741. doi: 10.1038/s41467-018-08053-5 (PMC6465407; doi:10.1038/s41467-018-08053-5)
Supplement: Supplementary file 5 — Supplementary Data 4 [file 41467_2018_8053_MOESM5_ESM.xlsx]

## Sheet: ST4
Supplementary Data 4. Sentinel risk variants for overall breast cancer that are in LD (r2>0.8) with one or more sentinel eQTL.
Index	Chr	BP	Context	Sentinel risk variant	GWAS P-value#			Gene	Sentinel eQTL	LD (r2) with sentinel risk variant	Association between sentinel eQTL and gene expression					Association between sentinel eQTL and breast cancer risk in Michailidou et al (2017)					Directional effect of eQTL disease protective allele on gene expression
					Published single-variant analysis	Joint association analysis					eQTL dataset	Effect allele	Effect	P-value		Effect allele	Other allele	Beta	P-value
1	1	10596022	[PEX14]	rs2506889	1.713e-20	1.05401e-20		DFFA	rs12028449	0.99	Westra_WHOLEBLOOD	A	-7.1	1.2e-12		A	G	-0.0609	4.591e-20		Decreased
1	1	10596022	[PEX14]	rs2506889	1.713e-20	1.05401e-20		PEX14	rs652771	0.82	Chen_MONOCYTES	NA	NA	2.4e-20		A	G	0.0594	1.453e-18		NA
1	1	10596022	[PEX14]	rs2506889	1.713e-20	1.05401e-20		PEX14	rs668805	0.82	Zeller_MONOCYTES	NA	NA	1.2e-19		A	G	0.0593	1.563e-18		NA
1	1	10596022	[PEX14]	rs2506889	1.713e-20	1.05401e-20		PEX14	rs585870	0.82	Nedelec_MACROPHAGES-salmonella-reQTL	NA	0.235	3.4e-11		A	C	0.0595	1.194e-18		NA
7	1	114445880	[AP4B1]	rs7513707	1.325e-11	2.55272e-13		DCLRE1B	rs3761936	0.99	Zhernakova_WHOLEBLOOD-gene-primary	C	-11.03	2.7e-28		T	C	-0.0544	3.49e-11		Increased
7	1	114445880	[AP4B1]	rs7513707	1.325e-11	2.55272e-13		BCL2L15	rs3761936	0.99	Grundberg_LCLS	T	-0.126	4.5e-12		T	C	-0.0544	3.49e-11		Decreased
7	1	114445880	[AP4B1]	rs7513707	1.325e-11	2.55272e-13		DCLRE1B	rs3761936	0.99	Fairfax_MONOCYTES-IFN	NA	NA	6.5e-11		T	C	-0.0544	3.49e-11		NA
7	1	114445880	[AP4B1]	rs7513707	1.325e-11	2.55272e-13		DCLRE1B	rs3761936	0.99	Raj_MONOCYTES	NA	NA	3.5e-10		T	C	-0.0544	3.49e-11		NA
7	1	114445880	[AP4B1]	rs7513707	1.325e-11	2.55272e-13		DCLRE1B	rs2358995	0.98	Pala_LEUCOCYTES	A	0.758	1.5e-26		A	C	-0.0538	4.055e-11		Increased
7	1	114445880	[AP4B1]	rs7513707	1.325e-11	2.55272e-13		DCLRE1B	rs2358994	0.98	Zhernakova_WHOLEBLOOD-exonratio-primary	A	6.606	4e-11		A	G	0.0538	3.892e-11		NA
7	1	114445880	[AP4B1]	rs7513707	1.325e-11	2.55272e-13		DCLRE1B	rs11102702	0.93	Zhernakova_WHOLEBLOOD-exon-primary	C	-11.781	4.9e-32		T	C	-0.0544	6.261e-11		Increased
7	1	114445880	[AP4B1]	rs7513707	1.325e-11	2.55272e-13		PTPN22	rs11102694	0.87	LloydJones_WHOLEBLOOD	A	0.356	4.8e-25		A	G	0.0537	2.411e-11		Decreased
7	1	114445880	[AP4B1]	rs7513707	1.325e-11	2.55272e-13		AP4B1	rs11102694	0.87	Chen_MONOCYTES	NA	NA	2.1e-11		A	G	0.0537	2.411e-11		NA
7	1	114445880	[AP4B1]	rs7513707	1.325e-11	2.55272e-13		DCLRE1B	rs11102694	0.87	Chen_MONOCYTES	NA	NA	4.3e-10		A	G	0.0537	2.411e-11		NA
14	1	145604791	[POLR3C]	rs36107432	1.932e-10	1.20182e-09		RNF115	rs12750384	0.86	Pala_LEUCOCYTES	T	-0.656	2.1e-20		T	C	0.0403	7.661e-10		Increased
14	1	145604791	[POLR3C]	rs36107432	1.932e-10	1.20182e-09		NUDT17	rs9729480	0.86	Pala_LEUCOCYTES	C	-0.641	9.7e-20		NA	NA	NA	NA		NA
14	1	145604791	[POLR3C]	rs36107432	1.932e-10	1.20182e-09		NUDT17	rs9286836	0.85	Zhernakova_WHOLEBLOOD-gene-primary	C	14.856	6.4e-50		T	C	0.0395	1.698e-09		Increased
14	1	145604791	[POLR3C]	rs36107432	1.932e-10	1.20182e-09		NUDT17	rs2004659	0.85	Battle_WHOLEBLOOD	NA	NA	7e-44		T	C	0.0398	1.514e-09		NA
14	1	145604791	[POLR3C]	rs36107432	1.932e-10	1.20182e-09		NUDT17	rs2004659	0.85	Zhernakova_WHOLEBLOOD-exon-primary	C	12.637	1.3e-36		T	C	0.0398	1.514e-09		Increased
24	2	25129473	[ADCY3]	rs6725517	2.245e-12	1.48799e-12		ADCY3	rs3037312	0.96	Quach_MONOCYTES-R848	NA	0.33	5.3e-10		NA	NA	NA	NA		NA
24	2	25129473	[ADCY3]	rs6725517	2.245e-12	1.48799e-12		DNAJC27	rs2384057	0.94	GTEx_WHOLEBLOOD	G	0.41	5.7e-21		C	G	0.043	1.267e-10		Increased
24	2	25129473	[ADCY3]	rs6725517	2.245e-12	1.48799e-12		CENPO	rs2384057	0.94	GTEx_ADIPOSE	G	0.273	4.8e-14		C	G	0.043	1.267e-10		Increased
24	2	25129473	[ADCY3]	rs6725517	2.245e-12	1.48799e-12		ADCY3	rs11687089	0.91	GTEx_ADIPOSE	C	0.266	1.7e-18		T	C	0.0399	2.832e-09		Increased
24	2	25129473	[ADCY3]	rs6725517	2.245e-12	1.48799e-12		ADCY3	rs11687089	0.91	Peters_MONOCYTES	NA	NA	5.2e-13		T	C	0.0399	2.832e-09		NA
24	2	25129473	[ADCY3]	rs6725517	2.245e-12	1.48799e-12		ADCY3	rs6733224	0.9	Grundberg_LCLS	T	0.117	2e-17		T	C	0.0428	1.075e-10		Decreased
24	2	25129473	[ADCY3]	rs6725517	2.245e-12	1.48799e-12		ADCY3	rs6752483	0.9	Lee_DENDRITIC-Flu	NA	NA	8.6e-15		T	C	-0.0405	1.069e-09		NA
24	2	25129473	[ADCY3]	rs6725517	2.245e-12	1.48799e-12		CENPO	rs7576172	0.9	Geuvadis_LCLS	NA	NA	7.4e-13		A	G	0.0431	8.2e-11		NA
24	2	25129473	[ADCY3]	rs6725517	2.245e-12	1.48799e-12		ADCY3	rs7567997	0.85	Zeller_MONOCYTES	NA	NA	1.5e-114		T	C	0.0384	7.044e-09		NA
24	2	25129473	[ADCY3]	rs6725517	2.245e-12	1.48799e-12		ADCY3	rs13407913	0.85	Fairfax_MONOCYTES-IFN	NA	NA	1.6e-104		A	G	0.0384	7.606e-09		NA
24	2	25129473	[ADCY3]	rs6725517	2.245e-12	1.48799e-12		ADCY3	rs13407913	0.85	Raj_MONOCYTES	NA	NA	4.3e-52		A	G	0.0384	7.606e-09		NA
24	2	25129473	[ADCY3]	rs6725517	2.245e-12	1.48799e-12		ADCY3	rs13407913	0.85	Davenport_LEUCOCYTES	NA	NA	9.2e-33		A	G	0.0384	7.606e-09		NA
24	2	25129473	[ADCY3]	rs6725517	2.245e-12	1.48799e-12		CENPO	rs6545776	0.85	GTEx_WHOLEBLOOD	C	0.599	1.3e-31		A	C	0.0386	5.855e-09		Increased
24	2	25129473	[ADCY3]	rs6725517	2.245e-12	1.48799e-12		ADCY3	rs11892869	0.85	Chen_MONOCYTES	NA	NA	1.2e-30		A	T	0.0385	6.809e-09		NA
24	2	25129473	[ADCY3]	rs6725517	2.245e-12	1.48799e-12		ADCY3	rs139058744	0.85	Chiang_WHOLEBLOOD	GCTCA	0.976	1.5e-19		NA	NA	NA	NA		NA
24	2	25129473	[ADCY3]	rs6725517	2.245e-12	1.48799e-12		DNAJC27	rs13407913	0.85	Davenport_LEUCOCYTES	NA	NA	1.4e-16		A	G	0.0384	7.606e-09		NA
24	2	25129473	[ADCY3]	rs6725517	2.245e-12	1.48799e-12		ADCY3	rs11892869	0.85	Quach_MONOCYTES-IAV	NA	-0.55	2.6e-15		A	T	0.0385	6.809e-09		NA
24	2	25129473	[ADCY3]	rs6725517	2.245e-12	1.48799e-12		CENPO	rs13407913	0.85	Walsh_WHOLEBLOOD	NA	-0.544	1.2e-13		A	G	0.0384	7.606e-09		NA
24	2	25129473	[ADCY3]	rs6725517	2.245e-12	1.48799e-12		ADCY3	rs6545776	0.85	Walsh_WHOLEBLOOD	NA	-0.481	7.2e-11		A	C	0.0386	5.855e-09		NA
24	2	25129473	[ADCY3]	rs6725517	2.245e-12	1.48799e-12		ADCY3	rs916485	0.83	Momozawa_MONOCYTES	C	0.425	4.6e-34		T	C	0.037	2.546e-08		Increased
24	2	25129473	[ADCY3]	rs6725517	2.245e-12	1.48799e-12		ADCY3	rs6722022	0.82	GTEx_WHOLEBLOOD	G	0.85	7.5e-61		NA	NA	NA	NA		NA
30	2	201990540	[CFLAR]	rs13015648	5.095e-07	2.30085e-10		PPIL3	rs13028648	0.87	Zhernakova_WHOLEBLOOD-gene-primary	C	6.67	2.6e-11		T	C	-0.0548	9.945e-06		Decreased
30	2	201990540	[CFLAR]	rs13015648	5.095e-07	2.30085e-10		AC007283.5	rs13028648	0.87	Zhernakova_WHOLEBLOOD-gene-primary	C	6.128	8.9e-10		T	C	-0.0548	9.945e-06		Decreased
31	2	202123430	[CASP8]	rs3769821	2.04e-18	1.14158e-21		CASP8	rs3769823	0.83	Battle_WHOLEBLOOD-splice	NA	NA	5.1e-17		A	G	0.0558	6.896e-17		NA
36	2	218723580	[TNS1]	rs6725482	2.314e-10	1.51436e-11		TNS1	rs3791950	0.8	Zhernakova_WHOLEBLOOD-gene-primary	C	-7.741	9.8e-15		A	C	0.0364	4.135e-09		Decreased
41	3	30684907	[TGFBR2]	rs17838698	1.665e-14	6.12981e-15		TGFBR2	rs12493607	0.82	Yao_WHOLEBLOOD	G	-0.022	8.3e-25		C	G	0.0484	6.247e-14		Decreased
47	3	141147414	[ZBTB38]	rs7650602	5.6e-15	9.55204e-15		ZBTB38	rs1991431	0.94	Jansen_WHOLEBLOOD	A	0.188	3.8e-27		A	G	0.0466	6.859e-14		Decreased
47	3	141147414	[ZBTB38]	rs7650602	5.6e-15	9.55204e-15		ZBTB38	rs1344672	0.92	Geuvadis_LCLS	NA	NA	2.1e-14		C	G	-0.0465	7.046e-14		NA
47	3	141147414	[ZBTB38]	rs7650602	5.6e-15	9.55204e-15		ZBTB38	rs724016	0.9	Raj_MONOCYTES	NA	NA	1.4e-54		A	G	-0.0466	6.217e-14		NA
47	3	141147414	[ZBTB38]	rs7650602	5.6e-15	9.55204e-15		ZBTB38	rs4683605	0.9	Chen_MONOCYTES	NA	NA	2.9e-40		A	C	0.0457	1.949e-13		NA
47	3	141147414	[ZBTB38]	rs7650602	5.6e-15	9.55204e-15		ZBTB38	rs6763931	0.9	Davenport_WHOLEBLOOD	A	0.119	1.2e-13		A	G	0.0461	1.035e-13		Decreased
47	3	141147414	[ZBTB38]	rs7650602	5.6e-15	9.55204e-15		ZBTB38	rs13068733	0.9	GTEx_ADIPOSE	G	0.186	9.3e-11		A	G	-0.0467	5.187e-14		Decreased
47	3	141147414	[ZBTB38]	rs7650602	5.6e-15	9.55204e-15		ZBTB38	rs9853018	0.89	Zhernakova_WHOLEBLOOD-exon-primary	C	-21.105	7.2e-99		T	C	0.0465	7.142e-14		Decreased
47	3	141147414	[ZBTB38]	rs7650602	5.6e-15	9.55204e-15		ZBTB38	rs9853018	0.89	Zhernakova_WHOLEBLOOD-gene-primary	C	-20.064	1.5e-89		T	C	0.0465	7.142e-14		Decreased
47	3	141147414	[ZBTB38]	rs7650602	5.6e-15	9.55204e-15		ZBTB38	rs6764769	0.89	Battle_WHOLEBLOOD	NA	NA	7.1e-53		A	G	-0.0465	6.563e-14		NA
47	3	141147414	[ZBTB38]	rs7650602	5.6e-15	9.55204e-15		ZBTB38	rs6785012	0.89	Pala_LEUCOCYTES	C	-0.648	1.8e-24		T	C	0.0472	2.908e-14		Decreased
47	3	141147414	[ZBTB38]	rs7650602	5.6e-15	9.55204e-15		ZBTB38	rs9853018	0.89	Chen_NEUTROPHILS	NA	NA	8.1e-23		T	C	0.0465	7.142e-14		NA
47	3	141147414	[ZBTB38]	rs7650602	5.6e-15	9.55204e-15		ZBTB38	rs6440003	0.89	Peters_MONOCYTES	NA	NA	6.2e-16		A	G	0.0461	1.176e-13		NA
47	3	141147414	[ZBTB38]	rs7650602	5.6e-15	9.55204e-15		ZBTB38	rs6440003	0.89	Raj_CD4TCELLS	NA	NA	3e-13		A	G	0.0461	1.176e-13		NA
47	3	141147414	[ZBTB38]	rs7650602	5.6e-15	9.55204e-15		ZBTB38	rs7624084	0.84	GTEx_WHOLEBLOOD	C	0.152	2.8e-10		T	C	-0.0469	5.61e-14		Decreased
49	4	38816338	TLR1-[]-TLR6	rs6815814	4.267e-13	4.19137e-13		TLR1	rs12233670	0.87	Battle_WHOLEBLOOD	NA	NA	2.8e-57		T	C	0.051	1.697e-12		NA
49	4	38816338	TLR1-[]-TLR6	rs6815814	4.267e-13	4.19137e-13		TLR1	rs5743604	0.86	Zhernakova_WHOLEBLOOD-gene-primary	G	-15.778	4.4e-56		A	G	-0.0475	6.759e-11		Increased
49	4	38816338	TLR1-[]-TLR6	rs6815814	4.267e-13	4.19137e-13		TLR1	rs2101521	0.86	Westra_WHOLEBLOOD	A	-11.61	3.7e-31		A	G	0.0501	1.325e-11		Increased
49	4	38816338	TLR1-[]-TLR6	rs6815814	4.267e-13	4.19137e-13		TLR1	rs2101521	0.86	Jansen_WHOLEBLOOD	A	-0.156	2e-17		A	G	0.0501	1.325e-11		Increased
49	4	38816338	TLR1-[]-TLR6	rs6815814	4.267e-13	4.19137e-13		TLR1	rs6851685	0.81	Walsh_WHOLEBLOOD	NA	0.547	7.6e-10		T	G	0.0435	1.725e-09		NA
50	4	84415273	FAM175A-[]---NKX6-1	rs10033600	3.666e-09	2.64148e-09		FAM175A	rs9997925	0.95	Walsh_WHOLEBLOOD	NA	-0.579	5.1e-17		T	C	-0.0359	5.597e-09		NA
50	4	84415273	FAM175A-[]---NKX6-1	rs10033600	3.666e-09	2.64148e-09		FAM175A	rs6844460	0.93	Zhernakova_WHOLEBLOOD-exon-primary	C	-14.668	1e-48		T	C	0.0363	3.809e-09		Decreased
50	4	84415273	FAM175A-[]---NKX6-1	rs10033600	3.666e-09	2.64148e-09		MRPS18C	rs6844460	0.93	Zhernakova_WHOLEBLOOD-exon-primary	C	-14.668	1e-48		T	C	0.0363	3.809e-09		Decreased
50	4	84415273	FAM175A-[]---NKX6-1	rs10033600	3.666e-09	2.64148e-09		FAM175A	rs6844460	0.93	Zhernakova_WHOLEBLOOD-gene-primary	C	-13.091	3.7e-39		T	C	0.0363	3.809e-09		Decreased
50	4	84415273	FAM175A-[]---NKX6-1	rs10033600	3.666e-09	2.64148e-09		MRPS18C	rs6844460	0.93	Zhernakova_WHOLEBLOOD-gene-primary	C	-13.091	3.7e-39		T	C	0.0363	3.809e-09		Decreased
50	4	84415273	FAM175A-[]---NKX6-1	rs10033600	3.666e-09	2.64148e-09		MRPS18C	rs6844460	0.93	Geuvadis_LCLS	NA	NA	2e-28		T	C	0.0363	3.809e-09		NA
50	4	84415273	FAM175A-[]---NKX6-1	rs10033600	3.666e-09	2.64148e-09		MRPS18C	rs6844460	0.93	Chen_CD4TCELLS	NA	NA	2.5e-24		T	C	0.0363	3.809e-09		NA
50	4	84415273	FAM175A-[]---NKX6-1	rs10033600	3.666e-09	2.64148e-09		FAM175A	rs6844460	0.93	Geuvadis_LCLS	NA	NA	8.3e-24		T	C	0.0363	3.809e-09		NA
50	4	84415273	FAM175A-[]---NKX6-1	rs10033600	3.666e-09	2.64148e-09		MRPS18C	rs4693089	0.91	Yao_WHOLEBLOOD	G	-0.192	4.1e-300		A	G	0.0355	7.852e-09		Decreased
50	4	84415273	FAM175A-[]---NKX6-1	rs10033600	3.666e-09	2.64148e-09		FAM175A	rs4693089	0.91	Yao_WHOLEBLOOD	G	-0.054	1e-85		A	G	0.0355	7.852e-09		Decreased
50	4	84415273	FAM175A-[]---NKX6-1	rs10033600	3.666e-09	2.64148e-09		MRPS18C	rs6535477	0.91	Jansen_WHOLEBLOOD	A	-0.301	9.8e-68		A	G	-0.0356	6.687e-09		Decreased
50	4	84415273	FAM175A-[]---NKX6-1	rs10033600	3.666e-09	2.64148e-09		FAM175A	rs1494961	0.91	Battle_WHOLEBLOOD	NA	NA	4e-25		T	C	-0.0354	8.011e-09		NA
50	4	84415273	FAM175A-[]---NKX6-1	rs10033600	3.666e-09	2.64148e-09		MRPS18C	rs12651246	0.91	Nedelec_MACROPHAGES-listeria-asQTL	NA	0.093	2.2e-22		A	G	-0.0359	5.022e-09		NA
50	4	84415273	FAM175A-[]---NKX6-1	rs10033600	3.666e-09	2.64148e-09		FAM175A	rs6854739	0.91	Raj_MONOCYTES	NA	NA	1.3e-19		A	T	0.0358	5.656e-09		NA
50	4	84415273	FAM175A-[]---NKX6-1	rs10033600	3.666e-09	2.64148e-09		MRPS18C	rs11099599	0.91	Nedelec_MACROPHAGES-salmonella-asQTL	NA	0.075	4.7e-15		A	G	-0.0359	5.382e-09		NA
50	4	84415273	FAM175A-[]---NKX6-1	rs10033600	3.666e-09	2.64148e-09		MRPS18C	rs7666601	0.91	Huang_PBMCS	T	0.332	1.7e-14		T	C	-0.0355	8.462e-09		Increased
50	4	84415273	FAM175A-[]---NKX6-1	rs10033600	3.666e-09	2.64148e-09		FAM175A	rs4693090	0.91	Chen_MONOCYTES	NA	NA	8.5e-13		T	C	0.0353	1.047e-08		NA
50	4	84415273	FAM175A-[]---NKX6-1	rs10033600	3.666e-09	2.64148e-09		FAM175A	rs6535473	0.9	Pala_LEUCOCYTES	T	0.431	9.6e-13		T	C	0.0357	6.562e-09		Decreased
55	5	314935	[PDCD6]	rs7736	4.651e-08	4.56012e-08		AHRR	rs9686959	1	Zhernakova_WHOLEBLOOD-exon-primary	A	14.795	1.6e-49		A	C	0.0688	4.204e-07		Decreased
55	5	314935	[PDCD6]	rs7736	4.651e-08	4.56012e-08		CCDC127	rs10061296	1	Zhernakova_WHOLEBLOOD-gene-primary	A	-8.946	3.7e-19		A	G	0.0685	4.879e-07		Increased
55	5	314935	[PDCD6]	rs7736	4.651e-08	4.56012e-08		SDHA	rs2115271	1	GTEx_ADIPOSE	T	0.395	5.1e-17		NA	NA	NA	NA		NA
55	5	314935	[PDCD6]	rs7736	4.651e-08	4.56012e-08		CCDC127	rs7723693	1	Westra_WHOLEBLOOD	A	-6.569	5.1e-11		A	G	0.0676	7.84e-07		Increased
55	5	314935	[PDCD6]	rs7736	4.651e-08	4.56012e-08		SDHA	rs2115271	1	Geuvadis_LCLS	NA	NA	7.3e-11		NA	NA	NA	NA		NA
55	5	314935	[PDCD6]	rs7736	4.651e-08	4.56012e-08		CCDC127	rs55671190	1	GTEx_ADIPOSE	A	0.474	9.9e-11		A	G	0.0658	1.889e-06		Decreased
55	5	314935	[PDCD6]	rs7736	4.651e-08	4.56012e-08		AHRR	rs62346511	0.95	Zhernakova_WHOLEBLOOD-gene-primary	T	14.216	7.3e-46		T	C	0.0603	2.032e-05		Decreased
55	5	314935	[PDCD6]	rs7736	4.651e-08	4.56012e-08		SDHA	rs62330021	0.86	Nedelec_MACROPHAGES-listeria-asQTL	NA	0.005	2.5e-10		A	G	0.0691	6.697e-06		NA
69	5	56053535	ANKRD55---[]-MAP3K1	rs62355901	3.14e-99	6.9722e-83		SETD9	rs62355902	0.99	Zhernakova_WHOLEBLOOD-exonratio-primary	T	6.178	6.5e-10		A	T	-0.1737	6.22e-99		NA
72	5	81466669	[ATG10]	rs4081859	6.666e-13	1.5874e-12		ATG10	rs2407064	1	Dimas_LCLS	NA	NA	0		A	C	0.0514	1.099e-12		NA
72	5	81466669	[ATG10]	rs4081859	6.666e-13	1.5874e-12		ATP6AP1L	rs6884232	1	Zhernakova_WHOLEBLOOD-gene-primary	G	37.52	4.3e-308		A	G	0.0509	1.907e-12		Increased
72	5	81466669	[ATG10]	rs4081859	6.666e-13	1.5874e-12		ATG10	rs2059891	1	Pala_LEUCOCYTES	C	-1.326	2.5e-62		C	G	0.0518	7.969e-13		Increased
72	5	81466669	[ATG10]	rs4081859	6.666e-13	1.5874e-12		ATG10	rs1019806	1	Raj_MONOCYTES	NA	NA	3.9e-51		A	G	0.0515	9.989e-13		NA
72	5	81466669	[ATG10]	rs4081859	6.666e-13	1.5874e-12		RPS23	rs4703879	1	Chen_MONOCYTES	NA	NA	3.3e-23		A	G	-0.0511	1.58e-12		NA
72	5	81466669	[ATG10]	rs4081859	6.666e-13	1.5874e-12		ATG10	rs2407064	1	Fehrmann_WHOLEBLOOD	C	7.83	4.9e-15		A	C	0.0514	1.099e-12		Increased
72	5	81466669	[ATG10]	rs4081859	6.666e-13	1.5874e-12		RPS23	rs6888977	1	Alasoo_MACROPHAGES-naive	NA	NA	5.4e-11		T	C	0.0505	3.088e-12		NA
72	5	81466669	[ATG10]	rs4081859	6.666e-13	1.5874e-12		ATG10	rs17245188	0.97	Davenport_WHOLEBLOOD	T	0.298	2.4e-27		T	G	-0.0504	3.936e-12		Increased
72	5	81466669	[ATG10]	rs4081859	6.666e-13	1.5874e-12		ATG10	rs1428940	0.94	Zhernakova_WHOLEBLOOD-gene-primary	G	32.171	4.5e-227		A	G	0.0493	7.904e-12		Increased
72	5	81466669	[ATG10]	rs4081859	6.666e-13	1.5874e-12		ATG10	rs6875409	0.94	Battle_WHOLEBLOOD	NA	NA	1.5e-104		A	G	0.0495	6.505e-12		NA
72	5	81466669	[ATG10]	rs4081859	6.666e-13	1.5874e-12		ATG10	rs144580806	0.94	Geuvadis_LCLS	NA	NA	1.4e-60		A	C	0.0494	7.169e-12		NA
72	5	81466669	[ATG10]	rs4081859	6.666e-13	1.5874e-12		ATG10	rs73134747	0.94	GTEx_ADIPOSE	T	0.994	5.3e-44		T	C	-0.0492	9.417e-12		Increased
72	5	81466669	[ATG10]	rs4081859	6.666e-13	1.5874e-12		ATG10	rs6875409	0.94	Grundberg_LCLS	G	0.203	2.9e-41		A	G	0.0495	6.505e-12		Increased
72	5	81466669	[ATG10]	rs4081859	6.666e-13	1.5874e-12		ATG10	rs1428940	0.94	Westra_WHOLEBLOOD	G	13.043	6.9e-39		A	G	0.0493	7.904e-12		Increased
72	5	81466669	[ATG10]	rs4081859	6.666e-13	1.5874e-12		ATG10	rs74906189	0.94	Chen_NEUTROPHILS	NA	NA	1.7e-32		A	G	0.0498	5.528e-12		NA
72	5	81466669	[ATG10]	rs4081859	6.666e-13	1.5874e-12		ATG10	rs324914	0.94	GTEx_WHOLEBLOOD	C	0.72	8.6e-30		T	C	0.0492	8.546e-12		Increased
72	5	81466669	[ATG10]	rs4081859	6.666e-13	1.5874e-12		ATG10	rs111907176	0.94	GTEx_BREAST	G	0.908	7.5e-26		A	G	0.0492	8.115e-12		Increased
72	5	81466669	[ATG10]	rs4081859	6.666e-13	1.5874e-12		ATG10	rs74906189	0.94	Chen_CD4TCELLS	NA	NA	4.3e-25		A	G	0.0498	5.528e-12		NA
72	5	81466669	[ATG10]	rs4081859	6.666e-13	1.5874e-12		ATG10	rs6875409	0.94	Fairfax_MONOCYTES-NAIVE	NA	NA	9.3e-24		A	G	0.0495	6.505e-12		NA
72	5	81466669	[ATG10]	rs4081859	6.666e-13	1.5874e-12		ATG10	rs144580806	0.94	GTEx_LCLS	C	1.077	4.4e-20		A	C	0.0494	7.169e-12		Increased
72	5	81466669	[ATG10]	rs4081859	6.666e-13	1.5874e-12		ATP6AP1L	rs73134722	0.94	Caliskan_PBMCS-rhinovirus	NA	0	4.5e-16		A	G	-0.0492	8.795e-12		NA
72	5	81466669	[ATG10]	rs4081859	6.666e-13	1.5874e-12		ATG10	rs145230108	0.94	GTEx_SPLEEN	A	0.878	7.3e-15		NA	NA	NA	NA		NA
72	5	81466669	[ATG10]	rs4081859	6.666e-13	1.5874e-12		ATG10	rs7733122	0.94	Raj_CD4TCELLS	NA	NA	8.8e-13		T	C	-0.0491	1.012e-11		NA
72	5	81466669	[ATG10]	rs4081859	6.666e-13	1.5874e-12		ATG10	rs6875409	0.94	Peters_MONOCYTES	NA	NA	9.3e-11		A	G	0.0495	6.505e-12		NA
72	5	81466669	[ATG10]	rs4081859	6.666e-13	1.5874e-12		ATG10	rs4293895	0.93	Zhernakova_WHOLEBLOOD-exon-primary	C	26.813	2.3e-158		T	C	0.0493	7.711e-12		Increased
72	5	81466669	[ATG10]	rs4081859	6.666e-13	1.5874e-12		ATG10	rs12108681	0.9	Chen_MONOCYTES	NA	NA	2e-41		T	C	0.0441	2.393e-10		NA
72	5	81466669	[ATG10]	rs4081859	6.666e-13	1.5874e-12		ATG10	rs12108681	0.9	Momozawa_MONOCYTES	C	0.137	7.4e-10		T	C	0.0441	2.393e-10		Increased
72	5	81466669	[ATG10]	rs4081859	6.666e-13	1.5874e-12		RPS23	rs226205	0.87	Murphy_CD4TCELLS	NA	NA	8.5e-38		T	C	0.0468	1.068e-10		NA
72	5	81466669	[ATG10]	rs4081859	6.666e-13	1.5874e-12		RPS23	rs226205	0.87	Pala_LEUCOCYTES	T	0.989	1.7e-36		T	C	0.0468	1.068e-10		Decreased
72	5	81466669	[ATG10]	rs4081859	6.666e-13	1.5874e-12		RPS23	rs226198	0.87	GTEx_WHOLEBLOOD	T	0.227	5.8e-23		T	C	0.0473	7.321e-11		Decreased
72	5	81466669	[ATG10]	rs4081859	6.666e-13	1.5874e-12		RPS23	rs226198	0.87	Nedelec_MACROPHAGES-listeria-asQTL	NA	0.003	3.5e-22		T	C	0.0473	7.321e-11		NA
72	5	81466669	[ATG10]	rs4081859	6.666e-13	1.5874e-12		RPS23	rs226198	0.87	Nedelec_MACROPHAGES-baseline-asQTL	NA	0.002	7e-20		T	C	0.0473	7.321e-11		NA
72	5	81466669	[ATG10]	rs4081859	6.666e-13	1.5874e-12		RPS23	rs226205	0.87	Zhernakova_WHOLEBLOOD-exon-primary	C	-8.915	4.9e-19		T	C	0.0468	1.068e-10		Decreased
72	5	81466669	[ATG10]	rs4081859	6.666e-13	1.5874e-12		RPS23	rs226205	0.87	Qiu_LCLS-steroids	NA	NA	2.8e-15		T	C	0.0468	1.068e-10		NA
73	5	90789470	ARRDC3-AS1-[]---NR2F1-AS1	rs332529	8.628e-12	1.88379e-11		ARRDC3	rs6862125	0.88	LloydJones_WHOLEBLOOD	C	-0.282	1.7e-15		T	C	0.0581	4.033e-11		Decreased
75	5	132442263	HSPA4-[]-FSTL4	rs56083805	6.199e-09	6.05035e-09		HSPA4	rs62375202	1	Jansen_WHOLEBLOOD	C	0.343	4.7e-64		T	C	0.0435	9.744e-09		Increased
75	5	132442263	HSPA4-[]-FSTL4	rs56083805	6.199e-09	6.05035e-09		HSPA4	rs61195511	1	Walsh_WHOLEBLOOD	NA	-1.012	3.9e-30		T	C	-0.0426	1.948e-08		NA
75	5	132442263	HSPA4-[]-FSTL4	rs56083805	6.199e-09	6.05035e-09		HSPA4	rs62375250	0.87	Kasela_CD4TCELLS	C	-11.126	9.4e-29		T	C	0.0372	5.13e-07		Decreased
75	5	132442263	HSPA4-[]-FSTL4	rs56083805	6.199e-09	6.05035e-09		HSPA4	rs4705989	0.87	Kasela_CD8TCELLS	G	-10.363	3.6e-25		A	G	0.0378	2.696e-07		Decreased
75	5	132442263	HSPA4-[]-FSTL4	rs56083805	6.199e-09	6.05035e-09		HSPA4	rs3088225	0.87	Fairfax_MONOCYTES-LPS2	NA	NA	5e-15		A	G	0.0366	5.173e-07		NA
78	6	13713366	RANBP9-[]-MCUR1	rs418053	8.515e-14	1.23188e-13		SIRT5	rs204247	0.94	Yao_WHOLEBLOOD	A	-0.024	4e-19		A	G	-0.0446	5.656e-13		Decreased
81	6	26961280	[LINC00240]	rs34546498	7.398e-10	9.31334e-10		BTN2A3P	rs13201782	1	Zhernakova_WHOLEBLOOD-gene-primary	A	11.104	1.2e-28		A	T	-0.0725	1.013e-09		Increased
81	6	26961280	[LINC00240]	rs34546498	7.398e-10	9.31334e-10		HIST1H4L	rs13207082	0.94	Raj_CD4TCELLS	NA	NA	5.8e-21		A	G	0.071	1.732e-09		NA
81	6	26961280	[LINC00240]	rs34546498	7.398e-10	9.31334e-10		HCG11	rs75782365	0.91	Zhernakova_WHOLEBLOOD-gene-primary	G	-9.702	2.9e-22		T	G	0.0715	1.659e-09		Decreased
81	6	26961280	[LINC00240]	rs34546498	7.398e-10	9.31334e-10		HIST1H4L	rs13207689	0.88	Chen_CD4TCELLS	NA	NA	1.4e-20		C	G	0.0694	3.33e-09		NA
81	6	26961280	[LINC00240]	rs34546498	7.398e-10	9.31334e-10		BTN2A3P	rs34781270	0.87	Zhernakova_WHOLEBLOOD-exon-primary	G	7.697	1.4e-14		A	G	0.0636	1.196e-08		Increased
81	6	26961280	[LINC00240]	rs34546498	7.398e-10	9.31334e-10		HIST1H4L	rs13194781	0.86	Yao_WHOLEBLOOD	A	0.391	3.4e-127		A	G	0.0645	1.825e-08		Decreased
81	6	26961280	[LINC00240]	rs34546498	7.398e-10	9.31334e-10		HIST1H4L	rs13194781	0.86	Chen_MONOCYTES	NA	NA	4.8e-14		A	G	0.0645	1.825e-08		NA
81	6	26961280	[LINC00240]	rs34546498	7.398e-10	9.31334e-10		HIST1H2BL	rs13195728	0.86	Raj_MONOCYTES	NA	NA	1.4e-13		T	C	0.0647	1.761e-08		NA
81	6	26961280	[LINC00240]	rs34546498	7.398e-10	9.31334e-10		HIST1H4L	rs13191474	0.86	Raj_MONOCYTES	NA	NA	6.6e-11		T	C	-0.0671	7.791e-09		NA
81	6	26961280	[LINC00240]	rs34546498	7.398e-10	9.31334e-10		BTN2A1	rs149123117	0.85	Zhernakova_WHOLEBLOOD-gene-primary	G	-8.522	1.6e-17		A	G	0.0587	8.003e-08		Decreased
81	6	26961280	[LINC00240]	rs34546498	7.398e-10	9.31334e-10		BTN3A2	rs34605993	0.85	Alasoo_MACROPHAGES-IFNg-salmonella	NA	NA	1.4e-15		T	C	-0.0627	1.957e-08		NA
81	6	26961280	[LINC00240]	rs34546498	7.398e-10	9.31334e-10		BTN3A2	rs34605993	0.85	Alasoo_MACROPHAGES-salmonella	NA	NA	2.8e-13		T	C	-0.0627	1.957e-08		NA
83	6	130349119	[L3MBTL3]	rs6569648	1.745e-12	1.73738e-12		L3MBTL3	rs6569648	same_snp	Battle_WHOLEBLOOD	NA	NA	4.7e-112		T	C	0.0515	1.745e-12		NA
83	6	130349119	[L3MBTL3]	rs6569648	1.745e-12	1.73738e-12		L3MBTL3	rs6569648	same_snp	Jansen_WHOLEBLOOD	C	0.352	1.6e-57		T	C	0.0515	1.745e-12		Increased
83	6	130349119	[L3MBTL3]	rs6569648	1.745e-12	1.73738e-12		L3MBTL3	rs6569648	same_snp	Zeller_MONOCYTES	NA	NA	5.3e-52		T	C	0.0515	1.745e-12		NA
83	6	130349119	[L3MBTL3]	rs6569648	1.745e-12	1.73738e-12		L3MBTL3	rs6569648	same_snp	Fehrmann_WHOLEBLOOD	G	11.68	1.6e-31		T	C	0.0515	1.745e-12		NA
83	6	130349119	[L3MBTL3]	rs6569648	1.745e-12	1.73738e-12		L3MBTL3	rs6569648	same_snp	Davenport_WHOLEBLOOD	C	0.294	1.1e-28		T	C	0.0515	1.745e-12		Increased
83	6	130349119	[L3MBTL3]	rs6569648	1.745e-12	1.73738e-12		L3MBTL3	rs6569648	same_snp	Murphy_CD4TCELLS	NA	NA	5.9e-23		T	C	0.0515	1.745e-12		NA
83	6	130349119	[L3MBTL3]	rs6569648	1.745e-12	1.73738e-12		L3MBTL3	rs6569648	same_snp	Davenport_LEUCOCYTES	NA	NA	1.4e-14		T	C	0.0515	1.745e-12		NA
84	6	151949806	CCDC170-[]-ESR1	rs6913578	1.024e-45	8.98797e-32		CCDC170	rs6929137	0.93	Zhernakova_WHOLEBLOOD-gene-primary	A	7.647	2.1e-14		A	G	0.0875	2.142e-40		Decreased
86	6	152023191	[ESR1]	rs851984	6.362e-19	1.23908e-33		ESR1	rs851996	0.88	Zhernakova_WHOLEBLOOD-gene-primary	T	-9.053	1.4e-19		T	C	0.0459	1.549e-13		Increased
86	6	152023191	[ESR1]	rs851984	6.362e-19	1.23908e-33		ESR1	rs1293936	0.86	Raj_CD4TCELLS	NA	NA	1.6e-10		T	G	-0.0449	4.704e-13		NA
88	6	152432902	ESR1-[]-SYNE1	rs910416	1.091e-26	1.2412e-24		SYNE1	rs910416	same_snp	Huang_PBMCS	T	-0.406	1.2e-17		T	C	0.0662	1.091e-26		Increased
89	7	21940960	[DNAH11]	rs7971	1.979e-08	1.20193e-08		CDCA7L	rs7971	same_snp	Zeller_MONOCYTES	NA	NA	4e-23		A	G	0.0363	1.979e-08		NA
89	7	21940960	[DNAH11]	rs7971	1.979e-08	1.20193e-08		CDCA7L	rs7971	same_snp	LloydJones_WHOLEBLOOD	G	-0.202	3.9e-12		A	G	0.0363	1.979e-08		Decreased
89	7	21940960	[DNAH11]	rs7971	1.979e-08	1.20193e-08		CDCA7L	rs57104699	0.96	Chen_MONOCYTES	NA	NA	9.4e-29		A	C	-0.033	4.138e-07		NA
89	7	21940960	[DNAH11]	rs7971	1.979e-08	1.20193e-08		CDCA7L	rs4487645	0.94	Yao_WHOLEBLOOD	C	0.048	3.9e-43		A	C	-0.0288	1.028e-05		Decreased
89	7	21940960	[DNAH11]	rs7971	1.979e-08	1.20193e-08		CDCA7L	rs4487645	0.94	Raj_MONOCYTES	NA	NA	4.5e-29		A	C	-0.0288	1.028e-05		NA
89	7	21940960	[DNAH11]	rs7971	1.979e-08	1.20193e-08		CDCA7L	rs4487645	0.94	Peters_MONOCYTES	NA	NA	2.9e-16		A	C	-0.0288	1.028e-05		NA
91	7	91588194	[AKAP9]	rs7781597	3.625e-11	3.98478e-11		AKAP9	rs9784993	0.93	Walsh_WHOLEBLOOD	NA	1.111	1.2e-78		A	G	0.0409	7.913e-11		NA
91	7	91588194	[AKAP9]	rs7781597	3.625e-11	3.98478e-11		AKAP9	rs11971885	0.93	Huang_LCLS	T	0.66	1.7e-38		T	C	-0.0414	5.326e-11		Increased
91	7	91588194	[AKAP9]	rs7781597	3.625e-11	3.98478e-11		AKAP9	rs66512328	0.93	Dinarzo_WHOLEBLOOD	R	1.159	8.4e-34		NA	NA	NA	NA		NA
91	7	91588194	[AKAP9]	rs7781597	3.625e-11	3.98478e-11		AKAP9	rs11971885	0.93	Huang_PBMCS	T	0.743	7.7e-32		T	C	-0.0414	5.326e-11		Increased
91	7	91588194	[AKAP9]	rs7781597	3.625e-11	3.98478e-11		AKAP9	rs10225885	0.93	Dixon_LCLS	A	0.728	3.6e-23		A	G	-0.0405	1.274e-10		Increased
91	7	91588194	[AKAP9]	rs7781597	3.625e-11	3.98478e-11		CYP51A1	rs10273849	0.88	Geuvadis_LCLS	NA	NA	1.1e-29		T	C	-0.0411	7.193e-11		NA
91	7	91588194	[AKAP9]	rs7781597	3.625e-11	3.98478e-11		CTB-161K23.1	rs28728062	0.85	Zhernakova_WHOLEBLOOD-exon-primary	C	23.808	2.8e-125		C	G	0.0391	5.853e-10		Decreased
91	7	91588194	[AKAP9]	rs7781597	3.625e-11	3.98478e-11		CYP51A1	rs28728062	0.85	Zhernakova_WHOLEBLOOD-exon-primary	C	23.808	2.8e-125		C	G	0.0391	5.853e-10		Decreased
91	7	91588194	[AKAP9]	rs7781597	3.625e-11	3.98478e-11		LRRD1	rs28728062	0.85	Zhernakova_WHOLEBLOOD-exon-primary	C	23.808	2.8e-125		C	G	0.0391	5.853e-10		Decreased
91	7	91588194	[AKAP9]	rs7781597	3.625e-11	3.98478e-11		CTB-161K23.1	rs6951987	0.85	Zhernakova_WHOLEBLOOD-gene-primary	C	23.679	5.9e-124		T	C	-0.0404	1.597e-10		Decreased
91	7	91588194	[AKAP9]	rs7781597	3.625e-11	3.98478e-11		CYP51A1	rs6951987	0.85	Zhernakova_WHOLEBLOOD-gene-primary	C	23.679	5.9e-124		T	C	-0.0404	1.597e-10		Decreased
91	7	91588194	[AKAP9]	rs7781597	3.625e-11	3.98478e-11		LRRD1	rs6951987	0.85	Zhernakova_WHOLEBLOOD-gene-primary	C	23.679	5.9e-124		T	C	-0.0404	1.597e-10		Decreased
91	7	91588194	[AKAP9]	rs7781597	3.625e-11	3.98478e-11		CTB-161K23.1	rs10271174	0.85	Zhernakova_WHOLEBLOOD-exonratio-primary	G	14.156	1.7e-45		A	G	-0.0402	1.861e-10		NA
91	7	91588194	[AKAP9]	rs7781597	3.625e-11	3.98478e-11		CYP51A1	rs6465350	0.85	Battle_WHOLEBLOOD	NA	NA	3.4e-25		A	G	0.0404	1.555e-10		NA
91	7	91588194	[AKAP9]	rs7781597	3.625e-11	3.98478e-11		CYP51A1	rs6942424	0.85	Walsh_WHOLEBLOOD	NA	-0.51	2.3e-11		T	C	-0.0378	1.939e-09		NA
91	7	91588194	[AKAP9]	rs7781597	3.625e-11	3.98478e-11		LRRD1	rs6942424	0.85	Walsh_WHOLEBLOOD	NA	-0.51	2.3e-11		T	C	-0.0378	1.939e-09		NA
99	8	29509616	DUSP4--[]-LINC00589	rs9693444	1.344e-21	2.50753e-22		RP11-486M23.2	rs7845421	0.91	Zhernakova_WHOLEBLOOD-exon-primary	A	-11.23	2.9e-29		A	G	0.056	3.745e-18		Increased
99	8	29509616	DUSP4--[]-LINC00589	rs9693444	1.344e-21	2.50753e-22		RP11-486M23.2	rs7845421	0.91	Zhernakova_WHOLEBLOOD-gene-primary	A	-11.014	3.3e-28		A	G	0.056	3.745e-18		Increased
99	8	29509616	DUSP4--[]-LINC00589	rs9693444	1.344e-21	2.50753e-22		RP11-486M23.2	rs12676327	0.91	Zhernakova_WHOLEBLOOD-exonratio-primary	T	-8.714	2.9e-18		T	G	0.0561	3.246e-18		NA
100	8	36849946	KCNU1-[]---ZNF703	rs4286946	5.509e-22	2.00425e-22		ZNF703	rs7816345	1	GTEx_ADIPOSE	T	-0.339	1.9e-13		T	C	-0.0757	1.274e-20		Decreased
142	11	803017	SLC25A22-[]-RPLP2	rs6597981	1.341e-12	5.40078e-13		PIDD1	rs6597981	same_snp	GTEx_ADIPOSE	G	0.375	2e-31		A	G	-0.0437	1.341e-12		Decreased
142	11	803017	SLC25A22-[]-RPLP2	rs6597981	1.341e-12	5.40078e-13		PIDD1	rs6597981	same_snp	GTEx_WHOLEBLOOD	G	0.157	1.5e-19		A	G	-0.0437	1.341e-12		Decreased
142	11	803017	SLC25A22-[]-RPLP2	rs6597981	1.341e-12	5.40078e-13		PIDD1	rs7104785	0.97	Zhernakova_WHOLEBLOOD-exon-primary	C	-21.966	6e-107		A	C	0.0418	1.08e-11		Decreased
142	11	803017	SLC25A22-[]-RPLP2	rs6597981	1.341e-12	5.40078e-13		PIDD1	rs7484068	0.97	GTEx_SPLEEN	A	0.462	2.8e-16		A	G	0.042	8.165e-12		Decreased
142	11	803017	SLC25A22-[]-RPLP2	rs6597981	1.341e-12	5.40078e-13		AP006621.6	rs11246316	0.97	Davenport_WHOLEBLOOD	A	-0.123	3.4e-14		A	G	-0.0416	1.337e-11		Decreased
142	11	803017	SLC25A22-[]-RPLP2	rs6597981	1.341e-12	5.40078e-13		PIDD1	rs11246313	0.95	GTEx_BREAST	T	0.395	4.8e-20		T	G	0.0418	1.088e-11		Decreased
142	11	803017	SLC25A22-[]-RPLP2	rs6597981	1.341e-12	5.40078e-13		AP006621.5	rs11246319	0.91	Zhernakova_WHOLEBLOOD-gene-primary	C	-37.008	8.5e-300		T	C	0.0403	6.44e-11		Decreased
142	11	803017	SLC25A22-[]-RPLP2	rs6597981	1.341e-12	5.40078e-13		CEND1	rs4963153	0.8	Zhernakova_WHOLEBLOOD-exon-primary	A	9.442	3.7e-21		A	G	0.0344	3.957e-08		Decreased
142	11	803017	SLC25A22-[]-RPLP2	rs6597981	1.341e-12	5.40078e-13		CEND1	rs4963153	0.8	Zhernakova_WHOLEBLOOD-gene-primary	A	9.332	1e-20		A	G	0.0344	3.957e-08		Decreased
143	11	1898664	[LSP1]	rs1973765	4.775e-38	4.80976e-39		TNNT3	rs686722	0.88	Chen_CD4TCELLS	NA	NA	2.3e-19		T	C	-0.0794	6.373e-35		NA
144	11	65583340	OVOL1-[]-SNX32	rs875311	1.667e-12	1.16481e-13		CFL1	rs3903072	1	Yao_WHOLEBLOOD	G	-0.016	4.8e-10		T	G	-0.0435	1.592e-12		Increased
144	11	65583340	OVOL1-[]-SNX32	rs875311	1.667e-12	1.16481e-13		EFEMP2	rs7107912	0.8	Kasela_CD8TCELLS	G	6.464	1e-10		A	G	-0.0376	1.045e-09		Decreased
148	12	14413931	GRIN2B--[]--ATF7IP	rs12422552	2.216e-15	2.50626e-15		ATF7IP	rs12422552	same_snp	Yao_WHOLEBLOOD	G	0.017	2.8e-19		C	G	0.0554	2.216e-15		Increased
148	12	14413931	GRIN2B--[]--ATF7IP	rs12422552	2.216e-15	2.50626e-15		ATF7IP	rs12422552	same_snp	Zhernakova_WHOLEBLOOD-gene-primary	C	-6.9	5.2e-12		C	G	0.0554	2.216e-15		Increased
148	12	14413931	GRIN2B--[]--ATF7IP	rs12422552	2.216e-15	2.50626e-15		ATF7IP	rs12422552	same_snp	Zhernakova_WHOLEBLOOD-exon-primary	C	-6.43	1.3e-10		C	G	0.0554	2.216e-15		Increased
151	12	28346483	[CCDC91]	rs11049425	2.2e-18	5.84285e-12		CCDC91	rs11049417	1	Huang_LCLS	T	0.27	1.5e-12		T	C	0.0582	2.704e-18		Decreased
151	12	28346483	[CCDC91]	rs11049425	2.2e-18	5.84285e-12		CCDC91	rs10492368	0.99	Walsh_WHOLEBLOOD	NA	0.582	1.2e-12		A	T	0.0577	4.7e-18		NA
151	12	28346483	[CCDC91]	rs11049425	2.2e-18	5.84285e-12		CCDC91	rs2638953	0.85	Yao_WHOLEBLOOD	C	0.049	3e-52		C	G	0.0511	1.384e-14		Decreased
160	12	120836293	MSI1-[]-COX6A1	rs1167362	2.237e-08	1.30732e-08		COQ5	rs206970	0.82	LloydJones_WHOLEBLOOD	A	-0.249	4.9e-15		A	T	0.0403	8.242e-07		Increased
170	14	105213978	ADSSL1-[]-SIVA1	rs4983544	2.422e-08	2.10892e-08		SIVA1	rs4983546	0.99	Zhernakova_WHOLEBLOOD-gene-primary	C	-18.073	5.2e-73		T	C	-0.0341	5.544e-08		Increased
170	14	105213978	ADSSL1-[]-SIVA1	rs4983544	2.422e-08	2.10892e-08		SIVA1	rs12889167	0.97	GTEx_ADIPOSE	C	-0.185	8.8e-10		T	C	-0.0339	6.277e-08		Increased
171	15	91531995	[PRC1]	rs12594752	1.319e-15	1.04922e-15		RCCD1	rs2290202	1	Westra_WHOLEBLOOD	T	20.498	2.2e-93		T	G	-0.0729	1.336e-15		Increased
171	15	91531995	[PRC1]	rs12594752	1.319e-15	1.04922e-15		RCCD1	rs12594752	same_snp	LloydJones_WHOLEBLOOD	T	0.716	7.6e-75		T	C	-0.073	1.319e-15		Increased
171	15	91531995	[PRC1]	rs12594752	1.319e-15	1.04922e-15		RCCD1	rs2290202	1	Zeller_MONOCYTES	NA	NA	2.8e-50		T	G	-0.0729	1.336e-15		NA
171	15	91531995	[PRC1]	rs12594752	1.319e-15	1.04922e-15		RCCD1	rs112770790	1	Jansen_WHOLEBLOOD	A	0.312	1.9e-30		A	G	-0.0723	2.549e-15		Increased
171	15	91531995	[PRC1]	rs12594752	1.319e-15	1.04922e-15		RCCD1	rs2301825	1	Grundberg_FAT	G	0.101	4.2e-22		C	G	0.0728	1.609e-15		Increased
171	15	91531995	[PRC1]	rs12594752	1.319e-15	1.04922e-15		RCCD1	rs113343095	1	GTEx_BREAST	A	0.654	1.8e-18		A	G	-0.0757	2.355e-15		Increased
171	15	91531995	[PRC1]	rs12594752	1.319e-15	1.04922e-15		RCCD1	rs60290423	1	Kasela_CD4TCELLS	C	7.786	6.9e-15		T	C	0.0723	2.293e-15		Increased
171	15	91531995	[PRC1]	rs12594752	1.319e-15	1.04922e-15		RCCD1	rs76119208	1	GTEx_WHOLEBLOOD	T	0.296	1.3e-11		T	G	-0.0728	1.726e-15		Increased
171	15	91531995	[PRC1]	rs12594752	1.319e-15	1.04922e-15		RCCD1	rs2290202	1	Kasela_CD8TCELLS	T	6.727	1.7e-11		T	G	-0.0729	1.336e-15		Increased
171	15	91531995	[PRC1]	rs12594752	1.319e-15	1.04922e-15		PRC1	rs77554484	1	Jansen_WHOLEBLOOD	A	-0.184	1.5e-10		NA	NA	NA	NA		NA
171	15	91531995	[PRC1]	rs12594752	1.319e-15	1.04922e-15		RCCD1	rs8037137	0.99	Zhernakova_WHOLEBLOOD-exon-primary	C	25.554	4.9e-144		T	C	0.0716	4.878e-15		Increased
171	15	91531995	[PRC1]	rs12594752	1.319e-15	1.04922e-15		RCCD1	rs8028409	0.99	Zhernakova_WHOLEBLOOD-gene-primary	T	24.833	4e-136		A	T	0.072	3.503e-15		Increased
171	15	91531995	[PRC1]	rs12594752	1.319e-15	1.04922e-15		RCCD1	rs3826033	0.99	Battle_WHOLEBLOOD	NA	NA	1.3e-84		A	G	-0.0716	8.316e-15		NA
171	15	91531995	[PRC1]	rs12594752	1.319e-15	1.04922e-15		RCCD1	rs78029804	0.99	Pala_LEUCOCYTES	C	-1.285	4.8e-34		T	C	-0.0727	2.25e-15		Increased
171	15	91531995	[PRC1]	rs12594752	1.319e-15	1.04922e-15		RCCD1	rs3826033	0.99	Murphy_CD4TCELLS	NA	NA	3.6e-18		A	G	-0.0716	8.316e-15		NA
171	15	91531995	[PRC1]	rs12594752	1.319e-15	1.04922e-15		RCCD1	rs3826033	0.99	Davenport_WHOLEBLOOD	A	0.2	1.6e-17		A	G	-0.0716	8.316e-15		Increased
171	15	91531995	[PRC1]	rs12594752	1.319e-15	1.04922e-15		RCCD1	rs3826033	0.99	Grundberg_LCLS	G	-0.206	5.9e-17		A	G	-0.0716	8.316e-15		Increased
171	15	91531995	[PRC1]	rs12594752	1.319e-15	1.04922e-15		PRC1	rs79253100	0.99	Zhernakova_WHOLEBLOOD-exonratio-primary	T	-7.73	1.1e-14		T	C	-0.0701	2.283e-14		NA
171	15	91531995	[PRC1]	rs12594752	1.319e-15	1.04922e-15		RCCD1	rs78029804	0.99	Geuvadis_LCLS	NA	NA	1.5e-12		T	C	-0.0727	2.25e-15		NA
171	15	91531995	[PRC1]	rs12594752	1.319e-15	1.04922e-15		RCCD1	rs78029804	0.99	Zhernakova_WHOLEBLOOD-exonratio-primary	T	6.6	4.1e-11		T	C	-0.0727	2.25e-15		NA
171	15	91531995	[PRC1]	rs12594752	1.319e-15	1.04922e-15		RCCD1	rs1105291	0.88	GTEx_ADIPOSE	T	0.775	2.1e-40		T	C	-0.0681	5.659e-14		Increased
177	16	56420987	[AMFR]	rs2432539	3.323e-08	4.05989e-08		AMFR	rs2587873	0.87	Zeller_MONOCYTES	NA	NA	4.2e-149		C	G	0.0329	1.323e-07		NA
177	16	56420987	[AMFR]	rs2432539	3.323e-08	4.05989e-08		AMFR	rs2587871	0.87	Momozawa_CD4TCELLS	T	-1.351	1.5e-75		T	C	0.0329	1.325e-07		Increased
177	16	56420987	[AMFR]	rs2432539	3.323e-08	4.05989e-08		AMFR	rs8059717	0.87	Caliskan_PBMCS-rhinovirus	NA	0	6.6e-22		T	C	-0.0325	1.942e-07		NA
177	16	56420987	[AMFR]	rs2432539	3.323e-08	4.05989e-08		OGFOD1	rs9923627	0.87	Pala_LEUCOCYTES	G	-0.53	4.3e-19		NA	NA	NA	NA		NA
177	16	56420987	[AMFR]	rs2432539	3.323e-08	4.05989e-08		CES1	rs139577078	0.87	LloydJones_WHOLEBLOOD	A	0.182	2.3e-11		A	C	0.0327	1.523e-07		Decreased
177	16	56420987	[AMFR]	rs2432539	3.323e-08	4.05989e-08		OGFOD1	rs2440474	0.87	GTEx_WHOLEBLOOD	T	-0.204	4.2e-10		T	G	-0.0327	1.472e-07		Decreased
177	16	56420987	[AMFR]	rs2432539	3.323e-08	4.05989e-08		AMFR	rs11640819	0.86	Fairfax_MONOCYTES-IFN	NA	NA	6.2e-60		A	G	0.0327	1.676e-07		NA
177	16	56420987	[AMFR]	rs2432539	3.323e-08	4.05989e-08		AMFR	rs11640819	0.86	Walsh_WHOLEBLOOD	NA	0.602	2.1e-18		A	G	0.0327	1.676e-07		NA
177	16	56420987	[AMFR]	rs2432539	3.323e-08	4.05989e-08		AMFR	rs1382359	0.86	Barreiro_DENDRITIC-NotInfected	NA	NA	4.4e-12		NA	NA	NA	NA		NA
177	16	56420987	[AMFR]	rs2432539	3.323e-08	4.05989e-08		AMFR	rs2550302	0.85	Jansen_WHOLEBLOOD	C	0.222	1.2e-30		T	C	-0.0334	9.857e-08		Decreased
180	17	29180996	[ATAD5]	rs62070645	3.43e-10	3.58827e-10		TEFM	rs62070644	1	Dinarzo_WHOLEBLOOD	G	-0.909	5.1e-14		T	G	-0.0436	4.29e-10		Increased
180	17	29180996	[ATAD5]	rs62070645	3.43e-10	3.58827e-10		TEFM	rs35958868	0.99	Walsh_WHOLEBLOOD	NA	-1.18	2.5e-61		A	G	-0.0426	1.173e-09		NA
180	17	29180996	[ATAD5]	rs62070645	3.43e-10	3.58827e-10		TEFM	rs62068770	0.98	Pala_LEUCOCYTES	C	-0.421	2.3e-12		C	G	0.0419	2.241e-09		Increased
183	17	53209774	[STXBP4]	rs2787486	4.634e-29	7.00298e-46		HLF	rs2787486	same_snp	Zhernakova_WHOLEBLOOD-gene-primary	C	6.813	9.6e-12		A	C	0.0756	4.634e-29		Increased
183	17	53209774	[STXBP4]	rs2787486	4.634e-29	7.00298e-46		HLF	rs187242	0.99	Zhernakova_WHOLEBLOOD-exon-primary	A	7.806	5.9e-15		A	T	-0.0749	1.539e-28		Increased
183	17	53209774	[STXBP4]	rs2787486	4.634e-29	7.00298e-46		HLF	rs12449538	0.91	Battle_WHOLEBLOOD	NA	NA	2e-14		T	C	-0.0696	2.543e-25		NA
184	17	53221368	[STXBP4]	rs244318	0.1036	2.99388e-19		COX11	rs244318	same_snp	LloydJones_WHOLEBLOOD	G	-0.237	3.9e-15		A	G	0.0341	0.1036		Decreased
186	17	77771548	CBX8-[]-CBX4	rs8082452	9.71e-11	8.2732e-11		ENPP7	rs8082452	same_snp	Zhernakova_WHOLEBLOOD-gene-primary	G	-9.788	1.3e-22		T	G	0.0418	9.71e-11		Decreased
186	17	77771548	CBX8-[]-CBX4	rs8082452	9.71e-11	8.2732e-11		CTD-2116F7.1	rs8082452	same_snp	Zhernakova_WHOLEBLOOD-gene-primary	G	-6.787	1.1e-11		T	G	0.0418	9.71e-11		Decreased
195	19	17391328	[BABAM1]	rs10419397	7.911e-09	1.13145e-08		DDA1	rs13343778	0.99	Jansen_WHOLEBLOOD	T	0.147	1.3e-12		T	G	0.0374	3.812e-08		Decreased
196	19	18593553	[ELL]	rs8105994	2.223e-28	9.84868e-29		ELL	rs8105994	same_snp	Davenport_WHOLEBLOOD	C	0.129	1.2e-22		T	C	0.072	2.223e-28		Increased
196	19	18593553	[ELL]	rs8105994	2.223e-28	9.84868e-29		AC010335.1	rs4808801	0.99	Zhernakova_WHOLEBLOOD-exon-primary	G	31.725	7.1e-221		A	G	0.0717	3.432e-28		Increased
196	19	18593553	[ELL]	rs8105994	2.223e-28	9.84868e-29		CTD-3137H5.1	rs4808801	0.99	Zhernakova_WHOLEBLOOD-exon-primary	G	31.725	7.1e-221		A	G	0.0717	3.432e-28		Increased
196	19	18593553	[ELL]	rs8105994	2.223e-28	9.84868e-29		ELL	rs4808801	0.99	Zhernakova_WHOLEBLOOD-exon-primary	G	31.725	7.1e-221		A	G	0.0717	3.432e-28		Increased
196	19	18593553	[ELL]	rs8105994	2.223e-28	9.84868e-29		AC010335.1	rs28572537	0.99	Zhernakova_WHOLEBLOOD-gene-primary	T	30.237	7.8e-201		T	C	-0.0715	6.463e-28		Increased
196	19	18593553	[ELL]	rs8105994	2.223e-28	9.84868e-29		CTD-3137H5.1	rs28572537	0.99	Zhernakova_WHOLEBLOOD-gene-primary	T	30.237	7.8e-201		T	C	-0.0715	6.463e-28		Increased
196	19	18593553	[ELL]	rs8105994	2.223e-28	9.84868e-29		ELL	rs28572537	0.99	Zhernakova_WHOLEBLOOD-gene-primary	T	30.237	7.8e-201		T	C	-0.0715	6.463e-28		Increased
196	19	18593553	[ELL]	rs8105994	2.223e-28	9.84868e-29		ELL	rs34010330	0.99	LloydJones_WHOLEBLOOD	C	0.696	2.2e-132		C	G	-0.0711	2.662e-27		Increased
196	19	18593553	[ELL]	rs8105994	2.223e-28	9.84868e-29		LRRC25	rs4808801	0.99	Yao_WHOLEBLOOD	A	0.032	4.3e-62		A	G	0.0717	3.432e-28		Decreased
196	19	18593553	[ELL]	rs8105994	2.223e-28	9.84868e-29		ELL	rs4808801	0.99	Zeller_MONOCYTES	NA	NA	7.1e-36		A	G	0.0717	3.432e-28		NA
196	19	18593553	[ELL]	rs8105994	2.223e-28	9.84868e-29		ELL	rs4808801	0.99	Yao_WHOLEBLOOD	A	-0.016	3.7e-12		A	G	0.0717	3.432e-28		Increased
196	19	18593553	[ELL]	rs8105994	2.223e-28	9.84868e-29		SSBP4	rs8111708	0.98	Zhernakova_WHOLEBLOOD-exonratio-primary	G	6.598	4.2e-11		A	G	0.0716	1.232e-27		NA
196	19	18593553	[ELL]	rs8105994	2.223e-28	9.84868e-29		ELL	rs10409003	0.97	Battle_WHOLEBLOOD	NA	NA	5.1e-91		T	C	-0.0712	1.475e-27		NA
196	19	18593553	[ELL]	rs8105994	2.223e-28	9.84868e-29		ELL	rs2278238	0.96	Fehrmann_WHOLEBLOOD	A	-20.24	4.7e-91		T	C	0.0693	1.149e-26		NA
196	19	18593553	[ELL]	rs8105994	2.223e-28	9.84868e-29		PGPEP1	rs2278238	0.96	Fehrmann_WHOLEBLOOD	A	-20.24	4.7e-91		T	C	0.0693	1.149e-26		NA
196	19	18593553	[ELL]	rs8105994	2.223e-28	9.84868e-29		ELL	rs10427083	0.96	Jansen_WHOLEBLOOD	A	0.235	7.9e-31		A	C	-0.0695	9.828e-27		Increased
196	19	18593553	[ELL]	rs8105994	2.223e-28	9.84868e-29		ELL	rs7258465	0.95	Westra_WHOLEBLOOD	C	33.556	9.8e-198		T	C	0.0724	2.275e-28		Increased
196	19	18593553	[ELL]	rs8105994	2.223e-28	9.84868e-29		PGPEP1	rs7258465	0.95	Westra_WHOLEBLOOD	C	33.556	9.8e-198		T	C	0.0724	2.275e-28		Increased
196	19	18593553	[ELL]	rs8105994	2.223e-28	9.84868e-29		LRRC25	rs7258465	0.95	Battle_WHOLEBLOOD	NA	NA	2.4e-67		T	C	0.0724	2.275e-28		NA
196	19	18593553	[ELL]	rs8105994	2.223e-28	9.84868e-29		SSBP4	rs7258465	0.95	Geuvadis_LCLS	NA	NA	3e-39		T	C	0.0724	2.275e-28		NA
196	19	18593553	[ELL]	rs8105994	2.223e-28	9.84868e-29		ELL	rs2303697	0.95	Fairfax_MONOCYTES-NAIVE	NA	NA	6.9e-19		T	C	0.0694	1.383e-26		NA
196	19	18593553	[ELL]	rs8105994	2.223e-28	9.84868e-29		LRRC25	rs7258465	0.95	Davenport_WHOLEBLOOD	C	-0.141	3e-15		T	C	0.0724	2.275e-28		Decreased
196	19	18593553	[ELL]	rs8105994	2.223e-28	9.84868e-29		ELL	rs748609	0.87	Momozawa_GRANULOCYTES	C	0.128	1.2e-12		T	C	0.0672	2.939e-25		Increased
196	19	18593553	[ELL]	rs8105994	2.223e-28	9.84868e-29		SSBP4	rs8106096	0.84	Chen_CD4TCELLS	NA	NA	4.9e-16		C	G	0.0684	1.889e-24		NA
196	19	18593553	[ELL]	rs8105994	2.223e-28	9.84868e-29		SSBP4	rs8106096	0.84	Chen_NEUTROPHILS	NA	NA	1.8e-10		C	G	0.0684	1.889e-24		NA
197	19	19631444	[NDUFA13]	rs7253807	1.166e-11	6.12272e-12		GATAD2A	rs1808653	1	Jansen_WHOLEBLOOD	C	0.474	2.7e-223		T	C	-0.0429	2.601e-11		Decreased
197	19	19631444	[NDUFA13]	rs7253807	1.166e-11	6.12272e-12		GATAD2A	rs4808203	1	LloydJones_WHOLEBLOOD	C	0.651	3.9e-112		T	C	-0.0427	3.661e-11		Decreased
197	19	19631444	[NDUFA13]	rs7253807	1.166e-11	6.12272e-12		GATAD2A	rs6909	1	Fehrmann_WHOLEBLOOD	G	19.52	7.5e-85		A	G	-0.0428	2.921e-11		Decreased
197	19	19631444	[NDUFA13]	rs7253807	1.166e-11	6.12272e-12		GATAD2A	rs4808198	1	Zhernakova_WHOLEBLOOD-gene-primary	C	17.113	1.2e-65		T	C	-0.0433	1.881e-11		Decreased
197	19	19631444	[NDUFA13]	rs7253807	1.166e-11	6.12272e-12		GATAD2A	rs2965180	1	Zhernakova_WHOLEBLOOD-polyAratio-primary	T	15.079	2.2e-51		T	C	0.0429	2.944e-11		NA
197	19	19631444	[NDUFA13]	rs7253807	1.166e-11	6.12272e-12		GATAD2A	rs10419912	1	Walsh_WHOLEBLOOD	NA	0.816	7.5e-31		A	G	0.0427	3.256e-11		NA
197	19	19631444	[NDUFA13]	rs7253807	1.166e-11	6.12272e-12		GATAD2A	rs4808203	1	GTEx_WHOLEBLOOD	C	0.222	1.4e-20		T	C	-0.0427	3.661e-11		Decreased
197	19	19631444	[NDUFA13]	rs7253807	1.166e-11	6.12272e-12		GATAD2A	rs1865034	1	Zhernakova_WHOLEBLOOD-exonratio-primary	T	6.161	7.2e-10		T	C	0.0428	3.078e-11		NA
197	19	19631444	[NDUFA13]	rs7253807	1.166e-11	6.12272e-12		GATAD2A	rs10402451	0.99	Battle_WHOLEBLOOD	NA	NA	6.9e-74		A	G	-0.0428	3.103e-11		NA
197	19	19631444	[NDUFA13]	rs7253807	1.166e-11	6.12272e-12		GATAD2A	rs34538000	0.99	Pala_LEUCOCYTES	T	-0.841	1.2e-42		T	G	-0.0432	2.254e-11		Decreased
197	19	19631444	[NDUFA13]	rs7253807	1.166e-11	6.12272e-12		GATAD2A	rs4808967	0.99	Dinarzo_WHOLEBLOOD	T	-0.706	7.9e-11		T	C	-0.0426	3.928e-11		Decreased
197	19	19631444	[NDUFA13]	rs7253807	1.166e-11	6.12272e-12		GATAD2A	rs2965198	0.93	Westra_WHOLEBLOOD	A	30.167	9.8e-198		A	G	0.0428	3.538e-11		Decreased
197	19	19631444	[NDUFA13]	rs7253807	1.166e-11	6.12272e-12		GATAD2A	rs2965198	0.93	Davenport_WHOLEBLOOD	A	0.088	1.2e-29		A	G	0.0428	3.538e-11		Decreased
197	19	19631444	[NDUFA13]	rs7253807	1.166e-11	6.12272e-12		GATAD2A	rs13964	0.89	Zhernakova_WHOLEBLOOD-exon-primary	C	15.867	1.1e-56		C	G	0.0405	3.96e-10		Decreased
197	19	19631444	[NDUFA13]	rs7253807	1.166e-11	6.12272e-12		GATAD2A	rs2965185	0.86	Yao_WHOLEBLOOD	T	-0.06	2.4e-241		T	C	-0.0399	2.876e-09		Decreased
197	19	19631444	[NDUFA13]	rs7253807	1.166e-11	6.12272e-12		HAPLN4	rs2074299	0.86	GTEx_ADIPOSE	C	0.432	8.6e-16		T	C	-0.0403	6.362e-10		Decreased
197	19	19631444	[NDUFA13]	rs7253807	1.166e-11	6.12272e-12		TM6SF2	rs4808941	0.86	GTEx_ADIPOSE	C	0.344	3.5e-10		T	C	-0.0389	2.35e-09		Decreased
198	19	44283031	[KCNN4]	rs56681946	4.283e-20	9.05836e-20		KCNN4	rs62116961	1	Zhernakova_WHOLEBLOOD-exon-primary	C	39.286	3.3e-310		C	G	0.0607	5.109e-20		Decreased
198	19	44283031	[KCNN4]	rs56681946	4.283e-20	9.05836e-20		KCNN4	rs62116961	1	LloydJones_WHOLEBLOOD	C	0.54	3.3e-77		C	G	0.0607	5.109e-20		Decreased
198	19	44283031	[KCNN4]	rs56681946	4.283e-20	9.05836e-20		KCNN4	rs62116961	1	Pala_LEUCOCYTES	G	-1.079	7.7e-64		C	G	0.0607	5.109e-20		Decreased
198	19	44283031	[KCNN4]	rs56681946	4.283e-20	9.05836e-20		KCNN4	rs56344893	1	Chen_MONOCYTES	NA	NA	7.4e-60		A	C	0.0607	5.858e-20		NA
198	19	44283031	[KCNN4]	rs56681946	4.283e-20	9.05836e-20		KCNN4	rs56344893	1	Walsh_WHOLEBLOOD	NA	-0.953	6.4e-41		A	C	0.0607	5.858e-20		NA
198	19	44283031	[KCNN4]	rs56681946	4.283e-20	9.05836e-20		KCNN4	rs56681946	same_snp	GTEx_WHOLEBLOOD	C	0.505	5.2e-33		T	C	-0.0608	4.283e-20		Decreased
198	19	44283031	[KCNN4]	rs56681946	4.283e-20	9.05836e-20		SMG9	rs62116961	1	Zhernakova_WHOLEBLOOD-gene-primary	C	9.607	7.5e-22		C	G	0.0607	5.109e-20		Decreased
198	19	44283031	[KCNN4]	rs56681946	4.283e-20	9.05836e-20		SMG9	rs11879798	0.99	Pala_LEUCOCYTES	G	-0.454	6e-15		A	G	0.0603	1.027e-19		Decreased
198	19	44283031	[KCNN4]	rs56681946	4.283e-20	9.05836e-20		KCNN4	rs34144623	0.95	Alasoo_MACROPHAGES-salmonella	NA	NA	2.4e-13		NA	NA	NA	NA		NA
198	19	44283031	[KCNN4]	rs56681946	4.283e-20	9.05836e-20		KCNN4	rs34144623	0.95	Alasoo_MACROPHAGES-naive	NA	NA	4.3e-12		NA	NA	NA	NA		NA
198	19	44283031	[KCNN4]	rs56681946	4.283e-20	9.05836e-20		KCNN4	rs34144623	0.95	Alasoo_MACROPHAGES-IFNg	NA	NA	4e-11		NA	NA	NA	NA		NA
198	19	44283031	[KCNN4]	rs56681946	4.283e-20	9.05836e-20		KCNN4	rs11083720	0.9	Raj_CD4TCELLS	NA	NA	2.7e-10		T	G	0.0588	1.761e-18		NA
198	19	44283031	[KCNN4]	rs56681946	4.283e-20	9.05836e-20		KCNN4	rs11083720	0.9	Kasela_CD4TCELLS	T	6.143	8.1e-10		T	G	0.0588	1.761e-18		Decreased
207	22	29669648	[EWSR1]	rs4820803	1.516e-06	2.29026e-08		RHBDD3	rs4820803	same_snp	Zhernakova_WHOLEBLOOD-gene-primary	C	7.02	2.2e-12		C	G	-0.0395	1.516e-06		Increased
207	22	29669648	[EWSR1]	rs4820803	1.516e-06	2.29026e-08		RHBDD3	rs2301290	0.99	Battle_WHOLEBLOOD	NA	NA	5.8e-20		A	G	-0.0363	1.086e-05		NA
207	22	29669648	[EWSR1]	rs4820803	1.516e-06	2.29026e-08		ASCC2	rs2301290	0.99	LloydJones_WHOLEBLOOD	A	-0.229	4.9e-10		A	G	-0.0363	1.086e-05		Decreased
208	22	38562425	[PLA2G6]	rs6001035	1.161e-13	1.05011e-13		NOL12	rs6001030	1	LloydJones_WHOLEBLOOD	G	-0.194	1.7e-11		NA	NA	NA	NA		NA
208	22	38562425	[PLA2G6]	rs6001035	1.161e-13	1.05011e-13		TMEM184B	rs6001027	0.95	Yao_WHOLEBLOOD	A	0.017	2e-10		A	G	0.0461	7.654e-13		Decreased
209	22	39358037	[APOBEC3A]	rs12628403	4.69e-12	4.41599e-12		APOBEC3A	rs12628403	same_snp	Zhernakova_WHOLEBLOOD-exon-primary	C	-27.336	1.6e-164		A	C	-0.0851	4.69e-12		Increased
209	22	39358037	[APOBEC3A]	rs12628403	4.69e-12	4.41599e-12		APOBEC3B-AS1	rs12628403	same_snp	Zhernakova_WHOLEBLOOD-exon-primary	C	24.853	2.4e-136		A	C	-0.0851	4.69e-12		Decreased
209	22	39358037	[APOBEC3A]	rs12628403	4.69e-12	4.41599e-12		APOBEC3B	rs12628403	same_snp	Zhernakova_WHOLEBLOOD-exon-primary	C	24.853	2.4e-136		A	C	-0.0851	4.69e-12		Decreased
209	22	39358037	[APOBEC3A]	rs12628403	4.69e-12	4.41599e-12		APOBEC3A	rs12628403	same_snp	Zhernakova_WHOLEBLOOD-exonratio-primary	C	-24.376	3.1e-131		A	C	-0.0851	4.69e-12		NA
209	22	39358037	[APOBEC3A]	rs12628403	4.69e-12	4.41599e-12		APOBEC3A	rs12628403	same_snp	Zhernakova_WHOLEBLOOD-gene-primary	C	-20.302	1.2e-91		A	C	-0.0851	4.69e-12		Increased
209	22	39358037	[APOBEC3A]	rs12628403	4.69e-12	4.41599e-12		APOBEC3A	rs12628403	same_snp	LloydJones_WHOLEBLOOD	C	-0.76	3.2e-53		A	C	-0.0851	4.69e-12		Increased
209	22	39358037	[APOBEC3A]	rs12628403	4.69e-12	4.41599e-12		APOBEC3B	rs12628403	same_snp	Walsh_WHOLEBLOOD	NA	-1.525	3.6e-46		A	C	-0.0851	4.69e-12		NA
209	22	39358037	[APOBEC3A]	rs12628403	4.69e-12	4.41599e-12		APOBEC3A	rs12628403	same_snp	Walsh_WHOLEBLOOD	NA	1.475	2.2e-41		A	C	-0.0851	4.69e-12		NA
209	22	39358037	[APOBEC3A]	rs12628403	4.69e-12	4.41599e-12		APOBEC3B	rs12628403	same_snp	Geuvadis_LCLS	NA	NA	3.3e-35		A	C	-0.0851	4.69e-12		NA
209	22	39358037	[APOBEC3A]	rs12628403	4.69e-12	4.41599e-12		CBX6	rs12628403	same_snp	Zhernakova_WHOLEBLOOD-exon-primary	C	-12.241	1.9e-34		A	C	-0.0851	4.69e-12		Increased
209	22	39358037	[APOBEC3A]	rs12628403	4.69e-12	4.41599e-12		APOBEC3A	rs12628403	same_snp	GTEx_WHOLEBLOOD	C	-0.534	4.5e-32		A	C	-0.0851	4.69e-12		Increased
209	22	39358037	[APOBEC3A]	rs12628403	4.69e-12	4.41599e-12		APOBEC3B-AS1	rs12628403	same_snp	Zhernakova_WHOLEBLOOD-gene-primary	C	11.488	1.5e-30		A	C	-0.0851	4.69e-12		Decreased
209	22	39358037	[APOBEC3A]	rs12628403	4.69e-12	4.41599e-12		APOBEC3B	rs12628403	same_snp	Zhernakova_WHOLEBLOOD-gene-primary	C	11.488	1.5e-30		A	C	-0.0851	4.69e-12		Decreased
209	22	39358037	[APOBEC3A]	rs12628403	4.69e-12	4.41599e-12		APOBEC3B	rs12628403	same_snp	Zhernakova_WHOLEBLOOD-exonratio-primary	C	-10.199	2e-24		A	C	-0.0851	4.69e-12		NA
209	22	39358037	[APOBEC3A]	rs12628403	4.69e-12	4.41599e-12		CBX6	rs12628403	same_snp	Zhernakova_WHOLEBLOOD-gene-primary	C	-10.065	7.9e-24		A	C	-0.0851	4.69e-12		Increased
209	22	39358037	[APOBEC3A]	rs12628403	4.69e-12	4.41599e-12		APOBEC3A	rs12628403	same_snp	Chen_NEUTROPHILS	NA	NA	5.3e-20		A	C	-0.0851	4.69e-12		NA
209	22	39358037	[APOBEC3A]	rs12628403	4.69e-12	4.41599e-12		APOBEC3A	rs12628403	same_snp	Momozawa_MONOCYTES	C	-0.624	6.6e-19		A	C	-0.0851	4.69e-12		Increased
209	22	39358037	[APOBEC3A]	rs12628403	4.69e-12	4.41599e-12		APOBEC3A	rs12628403	same_snp	Zhernakova_WHOLEBLOOD-polyAratio-primary	C	8.6	8e-18		A	C	-0.0851	4.69e-12		NA
209	22	39358037	[APOBEC3A]	rs12628403	4.69e-12	4.41599e-12		APOBEC3A	rs12628403	same_snp	Chen_MONOCYTES	NA	NA	1.7e-17		A	C	-0.0851	4.69e-12		NA
209	22	39358037	[APOBEC3A]	rs12628403	4.69e-12	4.41599e-12		APOBEC3B	rs12628403	same_snp	Chen_NEUTROPHILS	NA	NA	5.3e-16		A	C	-0.0851	4.69e-12		NA
209	22	39358037	[APOBEC3A]	rs12628403	4.69e-12	4.41599e-12		CBX6	rs12628403	same_snp	Chen_NEUTROPHILS	NA	NA	4.6e-14		A	C	-0.0851	4.69e-12		NA
209	22	39358037	[APOBEC3A]	rs12628403	4.69e-12	4.41599e-12		APOBEC3B	rs12628403	same_snp	GTEx_LCLS	C	-1.418	9.6e-13		A	C	-0.0851	4.69e-12		Increased
209	22	39358037	[APOBEC3A]	rs12628403	4.69e-12	4.41599e-12		CBX6	rs12628403	same_snp	GTEx_WHOLEBLOOD	C	-0.493	2.6e-11		A	C	-0.0851	4.69e-12		Increased
209	22	39358037	[APOBEC3A]	rs12628403	4.69e-12	4.41599e-12		CBX6	rs12628403	same_snp	LloydJones_WHOLEBLOOD	C	-0.316	9.2e-11		A	C	-0.0851	4.69e-12		Increased
209	22	39358037	[APOBEC3A]	rs12628403	4.69e-12	4.41599e-12		APOBEC3B	rs12628403	same_snp	GTEx_BREAST	C	-0.729	1.8e-10		A	C	-0.0851	4.69e-12		Increased
209	22	39358037	[APOBEC3A]	rs12628403	4.69e-12	4.41599e-12		APOBEC3A	rs12628403	same_snp	GTEx_ADIPOSE	C	-0.6	6.3e-10		A	C	-0.0851	4.69e-12		Increased
# P-values in this table have not been corrected for the LD-score regression intercept of 1.1072.
