# Supplementary material for: Genome-wide association and transcriptome studies identify target genes and risk loci for breast cancer
Source: Nat Commun. 2019 Apr 15;10:1741. doi: 10.1038/s41467-018-08053-5 (PMC6465407; doi:10.1038/s41467-018-08053-5)
Supplement: Supplementary file 6 — Supplementary Data 5 [file 41467_2018_8053_MOESM6_ESM.xlsx]

## Sheet: ST5
Supplementary Data 5. Genes identified as likely targets of overall breast cancer risk variants in this study.
Chr	BP	Sentinel risk variant	GWAS P-value#		Context	Predicted target genes
			Published single-variant analysis	Joint association analysis		Total number	Also identified in Michailidou et al. (2017) based on INQUISIT analysis of breast-specific data (functional and eQTL)			Novel predictions
							Number	Genes		Number	Genes
1	10596022	rs2506889	1.713e-20	1.05401e-20	[PEX14]	2	2	DFFA,PEX14		0	NA
1	114445880	rs7513707	1.325e-11	2.55272e-13	[AP4B1]	4	4	AP4B1,BCL2L15,DCLRE1B,PTPN22		0	NA
1	145604791	rs36107432	1.932e-10	1.20182e-09	[POLR3C]	2	2	NUDT17,RNF115		0	NA
2	25129473	rs6725517	2.245e-12	1.48799e-12	[ADCY3]	3	2	ADCY3,DNAJC27		1	CENPO
2	201990540	rs13015648	5.095e-07	2.30085e-10	[CFLAR]	2	0	NA		2	AC007283.5,PPIL3
2	202123430	rs3769821	2.04e-18	1.14158e-21	[CASP8]	1	1	CASP8		0	NA
2	218723580	rs6725482	2.314e-10	1.51436e-11	[TNS1]	1	0	NA		1	TNS1
3	30684907	rs17838698	1.665e-14	6.12981e-15	[TGFBR2]	1	1	TGFBR2		0	NA
3	141147414	rs7650602	5.6e-15	9.55204e-15	[ZBTB38]	1	1	ZBTB38		0	NA
4	38816338	rs6815814	4.267e-13	4.19137e-13	TLR1-[]-TLR6	1	1	TLR1		0	NA
4	84415273	rs10033600	3.666e-09	2.64148e-09	FAM175A-[]---NKX6-1	2	2	FAM175A,MRPS18C		0	NA
5	314935	rs7736	4.651e-08	4.56012e-08	[PDCD6]	3	2	AHRR,SDHA		1	CCDC127
5	56053535	rs62355901	3.14e-99	6.9722e-83	ANKRD55---[]-MAP3K1	1	0	NA		1	SETD9
5	81466669	rs4081859	6.666e-13	1.5874e-12	[ATG10]	3	3	ATG10,ATP6AP1L,RPS23		0	NA
5	90789470	rs332529	8.628e-12	1.88379e-11	ARRDC3-AS1-[]---NR2F1-AS1	1	1	ARRDC3		0	NA
5	132442263	rs56083805	6.199e-09	6.05035e-09	HSPA4-[]-FSTL4	1	1	HSPA4		0	NA
6	13713366	rs418053	8.515e-14	1.23188e-13	RANBP9-[]-MCUR1	1	1	SIRT5		0	NA
6	26961280	rs34546498	7.398e-10	9.31334e-10	[LINC00240]	6	4	BTN2A1,BTN2A3P,HCG11,HIST1H2BL		2	BTN3A2,HIST1H4L
6	130349119	rs6569648	1.745e-12	1.73738e-12	[L3MBTL3]	1	1	L3MBTL3		0	NA
6	151949806	rs6913578	1.024e-45	8.98797e-32	CCDC170-[]-ESR1	1	1	CCDC170		0	NA
6	152023191	rs851984	6.362e-19	1.23908e-33	[ESR1]	1	1	ESR1		0	NA
6	152432902	rs910416	1.091e-26	1.2412e-24	ESR1-[]-SYNE1	1	0	NA		1	SYNE1
7	21940960	rs7971	1.979e-08	1.20193e-08	[DNAH11]	1	0	NA		1	CDCA7L
7	91588194	rs7781597	3.625e-11	3.98478e-11	[AKAP9]	4	4	AKAP9,CTB-161K23.1,CYP51A1,LRRD1		0	NA
8	29509616	rs9693444	1.344e-21	2.50753e-22	DUSP4--[]-LINC00589	1	1	RP11-486M23.2		0	NA
8	36849946	rs4286946	5.509e-22	2.00425e-22	KCNU1-[]---ZNF703	1	0	NA		1	ZNF703
11	803017	rs6597981	1.341e-12	5.40078e-13	SLC25A22-[]-RPLP2	4	3	AP006621.5,CEND1,PIDD1		1	AP006621.6
11	1898664	rs1973765	4.775e-38	4.80976e-39	[LSP1]	1	0	NA		1	TNNT3
11	65583340	rs875311	1.667e-12	1.16481e-13	OVOL1-[]-SNX32	2	1	CFL1		1	EFEMP2
12	14413931	rs12422552	2.216e-15	2.50626e-15	GRIN2B--[]--ATF7IP	1	1	ATF7IP		0	NA
12	28346483	rs11049425	2.2e-18	5.84285e-12	[CCDC91]	1	0	NA		1	CCDC91
12	120836293	rs1167362	2.237e-08	1.30732e-08	MSI1-[]-COX6A1	1	0	NA		1	COQ5
14	105213978	rs4983544	2.422e-08	2.10892e-08	ADSSL1-[]-SIVA1	1	1	SIVA1		0	NA
15	91531995	rs12594752	1.319e-15	1.04922e-15	[PRC1]	2	2	PRC1,RCCD1		0	NA
16	56420987	rs2432539	3.323e-08	4.05989e-08	[AMFR]	3	2	AMFR,OGFOD1		1	CES1
17	29180996	rs62070645	3.43e-10	3.58827e-10	[ATAD5]	1	1	TEFM		0	NA
17	53209774	rs2787486	4.634e-29	7.00298e-46	[STXBP4]	1	0	NA		1	HLF
17	53221368	rs244318	0.1036	2.99388e-19	[STXBP4]	1	1	COX11		0	NA
17	77771548	rs8082452	9.71e-11	8.2732e-11	CBX8-[]-CBX4	2	1	ENPP7		1	CTD-2116F7.1
19	17391328	rs10419397	7.911e-09	1.13145e-08	[BABAM1]	1	1	DDA1		0	NA
19	18593553	rs8105994	2.223e-28	9.84868e-29	[ELL]	6	4	CTD-3137H5.1,ELL,PGPEP1,SSBP4		2	AC010335.1,LRRC25
19	19631444	rs7253807	1.166e-11	6.12272e-12	[NDUFA13]	3	3	GATAD2A,HAPLN4,TM6SF2		0	NA
19	44283031	rs56681946	4.283e-20	9.05836e-20	[KCNN4]	2	2	KCNN4,SMG9		0	NA
22	29669648	rs4820803	1.516e-06	2.29026e-08	[EWSR1]	2	0	NA		2	ASCC2,RHBDD3
22	38562425	rs6001035	1.161e-13	1.05011e-13	[PLA2G6]	2	1	TMEM184B		1	NOL12
22	39358037	rs12628403	4.69e-12	4.41599e-12	[APOBEC3A]	4	2	APOBEC3A,APOBEC3B		2	APOBEC3B-AS1,CBX6
# P-values in this table have not been corrected for the LD-score regression intercept of 1.1072.
