# Supplementary material for: Genome-wide association and transcriptome studies identify target genes and risk loci for breast cancer
Source: Nat Commun. 2019 Apr 15;10:1741. doi: 10.1038/s41467-018-08053-5 (PMC6465407; doi:10.1038/s41467-018-08053-5)
Supplement: Supplementary file 7 — Supplementary Data 6 [file 41467_2018_8053_MOESM7_ESM.xlsx]

## Sheet: ST6
Supplementary Data 6. Summary of directional effect of individual sentinel risk variants for overall breast cancer on target gene expression.
Gene	Number of eQTL datasets for which the disease protective allele of the sentinel risk variant was associated with:
	Higher gene expression	Lower gene expression
Genes for which lower expression was associated with lower disease risk
GATAD2A	0	11
ZBTB38	0	7
KCNN4	0	5
PIDD1	0	5
FAM175A	0	4
RPS23	0	3
AHRR	0	2
APOBEC3B-AS1	0	2
CCDC91	0	2
CDCA7L	0	2
CEND1	0	2
CTB-161K23.1	0	2
CYP51A1	0	2
LRRC25	0	2
LRRD1	0	2
SMG9	0	2
AC007283.5	0	1
AP006621.5	0	1
AP006621.6	0	1
ARRDC3	0	1
ASCC2	0	1
BCL2L15	0	1
BTN2A1	0	1
CCDC170	0	1
CES1	0	1
COX11	0	1
CTD-2116F7.1	0	1
DDA1	0	1
DFFA	0	1
EFEMP2	0	1
ENPP7	0	1
HAPLN4	0	1
HCG11	0	1
HIST1H4L	0	1
OGFOD1	0	1
PPIL3	0	1
PTPN22	0	1
SIRT5	0	1
TGFBR2	0	1
TM6SF2	0	1
TMEM184B	0	1
TNS1	0	1
ZNF703	0	1
Genes for which higher expression was associated with lower disease risk
RCCD1	14	0
ATG10	12	0
ELL	8	0
APOBEC3A	6	0
CBX6	4	0
AKAP9	3	0
ATF7IP	3	0
DCLRE1B	3	0
TLR1	3	0
AC010335.1	2	0
BTN2A3P	2	0
CENPO	2	0
CTD-3137H5.1	2	0
HLF	2	0
L3MBTL3	2	0
NUDT17	2	0
RP11-486M23.2	2	0
SIVA1	2	0
TEFM	2	0
ATP6AP1L	1	0
CFL1	1	0
COQ5	1	0
DNAJC27	1	0
ESR1	1	0
PGPEP1	1	0
RHBDD3	1	0
RNF115	1	0
SYNE1	1	0
Genes for which there was ambiguous directional effect between different eQTL datasets
MRPS18C	1	4
APOBEC3B	2	2
HSPA4	1	2
ADCY3	2	1
AMFR	1	1
CCDC127	2	1
