# Supplementary material for: Genome-wide association and transcriptome studies identify target genes and risk loci for breast cancer
Source: Nat Commun. 2019 Apr 15;10:1741. doi: 10.1038/s41467-018-08053-5 (PMC6465407; doi:10.1038/s41467-018-08053-5)
Supplement: Supplementary file 8 — Supplementary Data 7 [file 41467_2018_8053_MOESM8_ESM.xlsx]

## Sheet: ST7
Supplementary Data 7. Association between the 88 likely target genes and breast cancer risk, based on the S-PrediXcan analysis, using whole-blood gene expression prediction models from the DGN study (n=922) and the GTEx consortium (n=369).
Gene	Gene expression prediction models based on data from the DGN study (n=922)									Gene expression prediction models based on data from the GTeX consortium (n=369)
	Z-score	Beta	P-value	Decreased disease risk associated with increased or decreased gene expression?	Prediction r2	N variants in the prediction model		Possible explanation for conflicting directional effects between single eQTL and S-PrediXcan analyses		Z-score	Beta	P-value	Decreased disease risk associated with increased or decreased gene expression?	Prediction r2	N variants in the prediction model
Genes for which decreased expression was associated with decreased disease risk based on the single eQTL analysis
LRRC25	8.506	0.071	1.8e-17	Decreased	0.345	33		NA		9.202	0.205	3.5e-20	Decreased	0.05	22
KCNN4	8.223	0.054	2e-16	Decreased	0.467	71		NA		8.563	0.108	1.1e-17	Decreased	0.211	10
ZBTB38	7.21	0.094	5.6e-13	Decreased	0.157	19		NA		7.2	0.178	6e-13	Decreased	0.038	18
GATAD2A	6.489	0.071	8.6e-11	Decreased	0.183	14		NA		6.326	0.102	2.5e-10	Decreased	0.144	15
FAM175A	5.987	0.115	2.1e-09	Decreased	0.069	27		NA		0.361	0.014	0.72	Decreased	0.012	38
RPS23	5.75	0.07	8.9e-09	Decreased	0.173	31		NA		5.968	0.069	2.4e-09	Decreased	0.197	23
CEND1	5.332	0.086	9.7e-08	Decreased	0.086	33		NA		NA	NA	NA	NA	NA	NA
EFEMP2	5.109	0.042	3.2e-07	Decreased	0.308	50		NA		4.294	0.057	1.8e-05	Decreased	0.073	39
PTPN22	5.03	0.089	4.9e-07	Decreased	0.077	32		NA		NA	NA	NA	NA	NA	NA
DFFA	4.878	0.33	1.1e-06	Decreased	0.007	6		NA		NA	NA	NA	NA	NA	NA
TMEM184B	4.297	0.06	1.7e-05	Decreased	0.15	19		NA		1.413	0.032	0.16	Decreased	0.02	37
OGFOD1	3.842	0.182	0.00012	Decreased	0.013	10		NA		5.302	0.121	1.1e-07	Decreased	0.046	28
ASCC2	3.576	0.058	0.00035	Decreased	0.112	21		NA		1.657	0.061	0.097	Decreased	0.036	11
BCL2L15	3.349	0.069	0.00081	Decreased	0.066	24		NA		-2.354	-0.068	0.019	Increased	0.058	8
COX11	3.068	0.034	0.0022	Decreased	0.199	41		NA		5.184	0.274	2.2e-07	Decreased	0.012	4
TGFBR2	2.235	0.027	0.025	Decreased	0.134	48		NA		2.86	0.064	0.0042	Decreased	0.031	24
SIRT5	1.784	0.077	0.074	Decreased	0.021	12		NA		2.538	0.108	0.011	Decreased	0.007	11
TNS1	1.69	0.038	0.091	Decreased	0.082	18		NA		7.827	0.165	5e-15	Decreased	0.069	18
AHRR	1.597	0.026	0.11	Decreased	0.073	44		NA		-2.424	-0.072	0.015	Increased	0.024	11
PPIL3	1.595	0.008	0.11	Decreased	0.753	31		NA		2.457	0.024	0.014	Decreased	0.335	28
CDCA7L	1.239	0.028	0.22	Decreased	0.057	25		NA		0.917	0.013	0.36	Decreased	0.26	16
CES1	0.08	0.001	0.94	Decreased	0.268	74		NA		-0.127	-0.002	0.9	Increased	0.2	71
BTN2A1	0.005	0	1	Decreased	0.185	41		NA		-0.743	-0.008	0.46	Increased	0.298	14
CYP51A1	-6.059	-0.106	1.4e-09	Increased	0.081	26		Sequence reads in original eQTL study potentially incorrectly assigned to CYP51A1		NA	NA	NA	NA	NA	NA
CCDC91	-4.524	-0.527	6.1e-06	Increased	0.001	8		Potential opposite SNP effect between LCLs and whole-blood, and potential strand issue with blood eQTL (C/G)		NA	NA	NA	NA	NA	NA
DDA1	-3.524	-0.129	0.00042	Increased	0.029	10		Undetermined		NA	NA	NA	NA	NA	NA
Genes for which increased expression was associated with decreased disease risk based on the single eQTL analysis
ELL	-9.255	-0.078	2.1e-20	Increased	0.338	37		NA		-9.107	-0.132	8.5e-20	Increased	0.125	27
HLF	-8.104	-0.187	5.3e-16	Increased	0.042	46		NA		NA	NA	NA	NA	NA	NA
RCCD1	-7.566	-0.066	3.9e-14	Increased	0.353	20		NA		-6.305	-0.212	2.9e-10	Increased	0.039	8
L3MBTL3	-6.94	-0.051	3.9e-12	Increased	0.406	68		NA		-7.616	-0.079	2.6e-14	Increased	0.296	16
TLR1	-6.769	-0.104	1.3e-11	Increased	0.122	19		NA		NA	NA	NA	NA	NA	NA
DCLRE1B	-6.533	-0.191	6.4e-11	Increased	0.041	12		NA		NA	NA	NA	NA	NA	NA
ATG10	-6.082	-0.04	1.2e-09	Increased	0.608	27		NA		-5.752	-0.046	8.8e-09	Increased	0.397	31
NUDT17	-5.878	-0.093	4.2e-09	Increased	0.107	8		NA		NA	NA	NA	NA	NA	NA
APOBEC3A	-5.786	-0.061	7.2e-09	Increased	0.156	77		NA		-4.7	-0.107	2.6e-06	Increased	0.057	20
CFL1	-5.665	-0.188	1.5e-08	Increased	0.027	21		NA		NA	NA	NA	NA	NA	NA
ESR1	-5.615	-0.111	2e-08	Increased	0.08	19		NA		NA	NA	NA	NA	NA	NA
ATP6AP1L	-5.483	-0.033	4.2e-08	Increased	0.684	22		NA		-5.25	-0.043	1.5e-07	Increased	0.399	18
CBX6	-5.261	-0.065	1.4e-07	Increased	0.129	46		NA		-3.586	-0.067	0.00034	Increased	0.03	35
AKAP9	-4.992	-0.303	6e-07	Increased	0.006	20		NA		-5.923	-0.17	3.2e-09	Increased	0.046	7
SIVA1	-4.128	-0.061	3.7e-05	Increased	0.115	26		NA		NA	NA	NA	NA	NA	NA
RNF115	-3.978	-0.166	6.9e-05	Increased	0.011	5		NA		NA	NA	NA	NA	NA	NA
RHBDD3	-2.342	-0.035	0.019	Increased	0.089	33		NA		NA	NA	NA	NA	NA	NA
SYNE1	-0.868	-0.059	0.39	Increased	0.001	16		NA		NA	NA	NA	NA	NA	NA
COQ5	-0.099	-0.001	0.92	Increased	0.317	26		NA		-0.353	-0.006	0.72	Increased	0.13	29
CENPO	3.629	0.126	0.00028	Decreased	0.021	10		Undetermined		-6.274	-0.055	3.5e-10	Increased	0.301	36
DNAJC27	2.672	0.081	0.0075	Decreased	0.046	26		Potential strand issue with blood eQTL (C/G)		-6.418	-0.078	1.4e-10	Increased	0.19	26
PGPEP1	1.927	0.025	0.054	Decreased	0.15	46		Undetermined		0.813	0.027	0.42	Decreased	0.045	8
Genes for which directional effect on disease risk was not available based on the single eQTL analysis
TNNT3	12.072	0.098	1.5e-33	Decreased	0.385	11		NA		11.964	0.385	5.5e-33	Decreased	0.039	6
SSBP4	9.666	0.182	4.2e-22	Decreased	0.067	29		NA		NA	NA	NA	NA	NA	NA
PRC1	6.152	0.114	7.7e-10	Decreased	0.072	41		NA		NA	NA	NA	NA	NA	NA
PEX14	5.695	0.124	1.2e-08	Decreased	0.066	18		NA		4.162	0.115	3.2e-05	Decreased	0.061	4
ADCY3	5.011	0.2	5.4e-07	Decreased	0.019	15		NA		-6.278	-0.042	3.4e-10	Increased	0.535	55
BTN3A2	4.276	0.022	1.9e-05	Decreased	0.772	53		NA		4.553	0.026	5.3e-06	Decreased	0.58	36
AMFR	3.303	0.03	0.00096	Decreased	0.291	38		NA		NA	NA	NA	NA	NA	NA
HSPA4	2.294	0.065	0.022	Decreased	0.066	4		NA		3.792	0.127	0.00015	Decreased	0.041	15
AP4B1	1.31	0.045	0.19	Decreased	0.023	11		NA		-0.836	-0.011	0.4	Increased	0.164	21
MRPS18C	0.061	0.014	0.95	Decreased	0.003	10		NA		-0.904	-0.039	0.37	Increased	0.011	7
CASP8	-7.138	-0.06	9.5e-13	Increased	0.33	30		NA		-4.028	-0.031	5.6e-05	Increased	0.312	72
SDHA	-3.264	-0.052	0.0011	Increased	0.096	35		NA		-2.959	-0.048	0.0031	Increased	0.177	22
APOBEC3B	-1.127	-0.006	0.26	Increased	0.767	36		NA		-0.366	-0.003	0.71	Increased	0.406	7
CCDC127	-1.096	-0.009	0.27	Increased	0.33	14		NA		-2.85	-0.062	0.0044	Increased	0.064	9
NOL12	-0.336	-0.034	0.74	Increased	0.002	5		NA		NA	NA	NA	NA	NA	NA
Genes that were not tested in the S-PrediXcan analysis using the DGN prediction dataset (no SNP prediction models available)
AC007283.5	NA	NA	NA	NA	NA	NA		NA		NA	NA	NA	NA	NA	NA
AC010335.1	NA	NA	NA	NA	NA	NA		NA		NA	NA	NA	NA	NA	NA
AP006621.5	NA	NA	NA	NA	NA	NA		NA		6.057	0.079	1.4e-09	Decreased	0.223	10
AP006621.6	NA	NA	NA	NA	NA	NA		NA		NA	NA	NA	NA	NA	NA
APOBEC3B-AS1	NA	NA	NA	NA	NA	NA		NA		NA	NA	NA	NA	NA	NA
ARRDC3	NA	NA	NA	NA	NA	NA		NA		NA	NA	NA	NA	NA	NA
ATF7IP	NA	NA	NA	NA	NA	NA		NA		NA	NA	NA	NA	NA	NA
BTN2A3P	NA	NA	NA	NA	NA	NA		NA		NA	NA	NA	NA	NA	NA
CCDC170	NA	NA	NA	NA	NA	NA		NA		-2.312	-0.064	0.021	Increased	0.072	7
CTB-161K23.1	NA	NA	NA	NA	NA	NA		NA		NA	NA	NA	NA	NA	NA
CTD-2116F7.1	NA	NA	NA	NA	NA	NA		NA		NA	NA	NA	NA	NA	NA
CTD-3137H5.1	NA	NA	NA	NA	NA	NA		NA		NA	NA	NA	NA	NA	NA
ENPP7	NA	NA	NA	NA	NA	NA		NA		NA	NA	NA	NA	NA	NA
HAPLN4	NA	NA	NA	NA	NA	NA		NA		NA	NA	NA	NA	NA	NA
HCG11	NA	NA	NA	NA	NA	NA		NA		NA	NA	NA	NA	NA	NA
HIST1H2BL	NA	NA	NA	NA	NA	NA		NA		NA	NA	NA	NA	NA	NA
HIST1H4L	NA	NA	NA	NA	NA	NA		NA		NA	NA	NA	NA	NA	NA
LRRD1	NA	NA	NA	NA	NA	NA		NA		NA	NA	NA	NA	NA	NA
PIDD1	NA	NA	NA	NA	NA	NA		NA		7.624	0.122	2.5e-14	Decreased	0.142	13
RP11-486M23.2	NA	NA	NA	NA	NA	NA		NA		NA	NA	NA	NA	NA	NA
SETD9	NA	NA	NA	NA	NA	NA		NA		-6.208	-0.046	5.4e-10	Increased	0.458	32
SMG9	NA	NA	NA	NA	NA	NA		NA		-0.454	-0.023	0.65	Increased	0.011	8
TEFM	NA	NA	NA	NA	NA	NA		NA		NA	NA	NA	NA	NA	NA
TM6SF2	NA	NA	NA	NA	NA	NA		NA		NA	NA	NA	NA	NA	NA
ZNF703	NA	NA	NA	NA	NA	NA		NA		NA	NA	NA	NA	NA	NA
