# Supplementary material for: Genome-wide association and transcriptome studies identify target genes and risk loci for breast cancer
Source: Nat Commun. 2019 Apr 15;10:1741. doi: 10.1038/s41467-018-08053-5 (PMC6465407; doi:10.1038/s41467-018-08053-5)
Supplement: Supplementary file 9 — Supplementary Data 8 [file 41467_2018_8053_MOESM9_ESM.xlsx]

## Sheet: ST8
Supplementary Data 8. Cell types considered when predicting target genes of sentinel risk variants using information from chromatin interactions and enhancer-expression correlations.
Cell type	Analyses	PMID
aCD4	cHi-C_Javierre	27863249
basophil	FANTOM5	24670763
BI_CD34_Primary_RO01480	Hnisz	24119843
BI_CD34_Primary_RO01536	Hnisz	24119843
BI_CD34_Primary_RO01549	Hnisz	24119843
BI_CD4_Memory_Primary_7pool	Hnisz	24119843
BI_CD4_Memory_Primary_8pool	Hnisz	24119843
BI_CD4_Naive_Primary_7pool	Hnisz	24119843
BI_CD4_Naive_Primary_8pool	Hnisz	24119843
BI_CD4p_CD225int_CD127p_Tmem	Hnisz	24119843
BI_CD4p_CD25-_CD45RAp_Naive	Hnisz	24119843
BI_CD4p_CD25-_CD45ROp_Memory	Hnisz	24119843
BI_CD4p_CD25-_Il17-_PMAstim_Th	Hnisz	24119843
BI_CD4p_CD25-_Il17p_PMAstim_Th1	Hnisz	24119843
BI_CD8_Memory_7pool	Hnisz	24119843
BI_CD8_Naive_7pool	Hnisz	24119843
BI_CD8_Naive_8pool	Hnisz	24119843
blood	FANTOM5	24670763
CD14	Hnisz	24119843
CD19_primary	Hnisz	24119843
CD20	Hnisz	24119843
CD3	Hnisz	24119843
CD34	cHi-C	25938943
CD34	IM-PET	24821768
CD34_adult	Hnisz	24119843
CD34_fetal	Hnisz	24119843
CD4_Memory	IM-PET	24821768
CD4_Naive	IM-PET	24821768
CD4_T	IM-PET	24821768
CD56	Hnisz	24119843
CD8_Naive	IM-PET	24821768
CD8_primary	Hnisz	24119843
dendritic_cell	FANTOM5	24670763
DND41	Hnisz	24119843
EP	cHi-C_Javierre	27863249
Ery	cHi-C_Javierre	27863249
FoeT	cHi-C_Javierre	27863249
GM12878	cHi-C	25938943
GM12878	Hnisz	24119843
GM12878	IM-PET	24821768
GM12878	isHi-C	25497547
GM12878	PreSTIGE	24196873
granulocyte	FANTOM5	24670763
Jurkat	Hnisz	24119843
K562	ChIA-PET	22265404
K562	Hnisz	24119843
K562	IM-PET	24821768
K562	isHi-C	25497547
K562	PreSTIGE	24196873
KBM7	isHi-C	25497547
lymphocyte_of_B_lineage	FANTOM5	24670763
Mac0	cHi-C_Javierre	27863249
Mac1	cHi-C_Javierre	27863249
Mac2	cHi-C_Javierre	27863249
macrophage	FANTOM5	24670763
mast_cell	FANTOM5	24670763
MK	cHi-C_Javierre	27863249
MM1S	Hnisz	24119843
Mon	cHi-C_Javierre	27863249
monocyte	FANTOM5	24670763
naCD4	cHi-C_Javierre	27863249
natural_killer_cell	FANTOM5	24670763
nB	cHi-C_Javierre	27863249
NB4	ChIA-PET	22265404
nCD4	cHi-C_Javierre	27863249
nCD8	cHi-C_Javierre	27863249
Neu	cHi-C_Javierre	27863249
neutrophil	FANTOM5	24670763
reticulocyte	FANTOM5	24670763
RPMI-8402	Hnisz	24119843
T_cell	FANTOM5	24670763
tB	cHi-C_Javierre	27863249
tCD4	cHi-C_Javierre	27863249
tCD8	cHi-C_Javierre	27863249
tonsil	FANTOM5	24670763
UCSD_Spleen	Hnisz	24119843
UCSD_Thymus	Hnisz	24119843
