# Supplementary material for: Genome-wide association and transcriptome studies identify target genes and risk loci for breast cancer
Source: Nat Commun. 2019 Apr 15;10:1741. doi: 10.1038/s41467-018-08053-5 (PMC6465407; doi:10.1038/s41467-018-08053-5)
Supplement: Supplementary file 10 — Supplementary Data 9 [file 41467_2018_8053_MOESM10_ESM.xlsx]

## Sheet: ST9
Supplementary Data 9. Subset of plausible target genes that were also predicted to be the target of overall breast cancer sentinel risk variants based on (1) the presence of enhancer-promoter chromatin interactions (cHi-C, ChIA-PET or isHi-C); or (2) a significant correlation between enhancer epigenetic marks and gene expression levels (PreSTIGE, Hnisz, IM-PET, FANTOM5).
Predicted target gene	Chr	Bp	Gene context	Sentinel risk NP	Number of datasets supporting the target gene prediction	Supporting observations
CENPO	2	25129473	[ADCY3]	rs6725517	6	cHi-C:CD34;cHi-C:GM12878;cHi-C,IM-PET:GM12878;Hnisz:CD14;Hnisz:UCSD_Spleen;IM-PET:CD34
ADCY3	2	25129473	[ADCY3]	rs6725517	4	ChIA-PET:K562;cHi-C:CD34;cHi-C:GM12878;cHi-C,Hnisz:GM12878
PPIL3	2	201990540	[CFLAR]	rs13015648	14	cHi-C_Javierre:aCD4;cHi-C_Javierre:Ery;cHi-C_Javierre:FoeT;cHi-C_Javierre:Mac0;cHi-C_Javierre:Mac2;cHi-C_Javierre:MK;cHi-C_Javierre:Mon;cHi-C_Javierre:naCD4;cHi-C_Javierre:nCD4;cHi-C_Javierre:nCD8;cHi-C_Javierre:Neu;cHi-C_Javierre:tCD4;cHi-C_Javierre:tCD8;isHi-C:KBM7
AHRR	5	314935	[PDCD6]	rs7736	6	ChIA-PET:K562;cHi-C:CD34;cHi-C:GM12878;cHi-C,IM-PET:CD34;cHi-C,PreSTIGE:GM12878;PreSTIGE:GM12878
SDHA	5	314935	[PDCD6]	rs7736	3	IM-PET:CD4_T;IM-PET:GM12878;PreSTIGE:K562
BTN2A1	6	26961280	[LINC00240]	rs34546498	23	ChIA-PET,IM-PET:K562;cHi-C:CD34;cHi-C:GM12878;cHi-C_Javierre:Mac1;cHi-C_Javierre:Mac2;cHi-C_Javierre:naCD4;cHi-C_Javierre:Neu;cHi-C_Javierre:tCD8;Hnisz:BI_CD34_Primary_RO01536;Hnisz:BI_CD4_Memory_Primary_7pool;Hnisz:BI_CD4p_CD25-_CD45RAp_Naive;Hnisz:BI_CD4p_CD25-_CD45ROp_Memory;Hnisz:BI_CD4p_CD25-_Il17-_PMAstim_Th;Hnisz:BI_CD8_Memory_7pool;Hnisz:CD14;Hnisz:CD19_primary;Hnisz:CD20;Hnisz:CD56;Hnisz…
BTN3A2	6	26961280	[LINC00240]	rs34546498	19	cHi-C:CD34;cHi-C:GM12878;cHi-C_Javierre:aCD4;cHi-C_Javierre:EP;cHi-C_Javierre:Ery;cHi-C_Javierre:FoeT;cHi-C_Javierre:Mac0;cHi-C_Javierre:Mac1;cHi-C_Javierre:Mac2;cHi-C_Javierre:MK;cHi-C_Javierre:Mon;cHi-C_Javierre:naCD4;cHi-C_Javierre:nB;cHi-C_Javierre:nCD4;cHi-C_Javierre:nCD8;cHi-C_Javierre:Neu;cHi-C_Javierre:tB;cHi-C_Javierre:tCD4;cHi-C_Javierre:tCD8
HIST1H2BL	6	26961280	[LINC00240]	rs34546498	19	cHi-C:CD34;cHi-C:GM12878;cHi-C_Javierre:aCD4;cHi-C_Javierre:EP;cHi-C_Javierre:Ery;cHi-C_Javierre:FoeT;cHi-C_Javierre:Mac0;cHi-C_Javierre:Mac1;cHi-C_Javierre:Mac2;cHi-C_Javierre:MK;cHi-C_Javierre:Mon;cHi-C_Javierre:naCD4;cHi-C_Javierre:nB;cHi-C_Javierre:nCD4;cHi-C_Javierre:nCD8;cHi-C_Javierre:Neu;cHi-C_Javierre:tB;cHi-C_Javierre:tCD4;cHi-C_Javierre:tCD8
HIST1H4L	6	26961280	[LINC00240]	rs34546498	17	cHi-C:GM12878;cHi-C_Javierre:aCD4;cHi-C_Javierre:Ery;cHi-C_Javierre:FoeT;cHi-C_Javierre:Mac0;cHi-C_Javierre:Mac1;cHi-C_Javierre:Mac2;cHi-C_Javierre:MK;cHi-C_Javierre:Mon;cHi-C_Javierre:naCD4;cHi-C_Javierre:nB;cHi-C_Javierre:nCD4;cHi-C_Javierre:nCD8;cHi-C_Javierre:Neu;cHi-C_Javierre:tB;cHi-C_Javierre:tCD4;cHi-C_Javierre:tCD8
HCG11	6	26961280	[LINC00240]	rs34546498	5	ChIA-PET:K562;cHi-C_Javierre:Mac0;cHi-C_Javierre:Mac2;cHi-C_Javierre:Neu;PreSTIGE:K562
BTN2A3P	6	26961280	[LINC00240]	rs34546498	1	ChIA-PET:K562
L3MBTL3	6	130349119	[L3MBTL3]	rs6569648	19	ChIA-PET:K562;cHi-C:CD34;cHi-C:GM12878;Hnisz:BI_CD4_Memory_Primary_7pool;Hnisz:BI_CD4_Memory_Primary_8pool;Hnisz:BI_CD4_Naive_Primary_7pool;Hnisz:BI_CD4p_CD225int_CD127p_Tmem;Hnisz:BI_CD4p_CD25-_CD45RAp_Naive;Hnisz:BI_CD4p_CD25-_CD45ROp_Memory;Hnisz:BI_CD4p_CD25-_Il17-_PMAstim_Th;Hnisz:BI_CD4p_CD25-_Il17p_PMAstim_Th1;Hnisz:BI_CD8_Memory_7pool;Hnisz:BI_CD8_Naive_7pool;Hnisz:BI_CD8_Naive_8pool;Hnis…
CDCA7L	7	21940960	[DNAH11]	rs7971	11	Hnisz:BI_CD34_Primary_RO01536;Hnisz:BI_CD4p_CD25-_CD45RAp_Naive;Hnisz:CD19_primary;Hnisz:CD20;Hnisz:CD56;Hnisz:MM1S;Hnisz,PreSTIGE:GM12878;Hnisz:UCSD_Spleen;Hnisz:UCSD_Thymus;IM-PET,PreSTIGE:GM12878;PreSTIGE:GM12878
CFL1	11	65583340	OVOL1-[]-SNX32	rs875311	7	ChIA-PET:K562;cHi-C:CD34;cHi-C:GM12878;cHi-C,IM-PET:CD34;cHi-C,IM-PET:GM12878;IM-PET:CD34;IM-PET:CD4_T
EFEMP2	11	65583340	OVOL1-[]-SNX32	rs875311	1	Hnisz:UCSD_Spleen
AMFR	16	56420987	[AMFR]	rs2432539	6	ChIA-PET:K562;cHi-C:CD34;cHi-C:GM12878;Hnisz:BI_CD4p_CD25-_CD45RAp_Naive;Hnisz:CD20;Hnisz:K562
OGFOD1	16	56420987	[AMFR]	rs2432539	1	ChIA-PET:K562
HLF	17	53209774	[STXBP4]	rs2787486	19	cHi-C:CD34;cHi-C:GM12878;cHi-C_Javierre:aCD4;cHi-C_Javierre:EP;cHi-C_Javierre:Ery;cHi-C_Javierre:FoeT;cHi-C_Javierre:Mac0;cHi-C_Javierre:Mac1;cHi-C_Javierre:Mac2;cHi-C_Javierre:MK;cHi-C_Javierre:Mon;cHi-C_Javierre:naCD4;cHi-C_Javierre:nB;cHi-C_Javierre:nCD4;cHi-C_Javierre:nCD8;cHi-C_Javierre:tB;cHi-C_Javierre:tCD4;cHi-C_Javierre:tCD8;IM-PET:GM12878
ELL	19	18593553	[ELL]	rs8105994	41	ChIA-PET,Hnisz:K562;ChIA-PET:K562;cHi-C:GM12878;cHi-C,Hnisz:GM12878;cHi-C,IM-PET:GM12878;FANTOM5:basophil;FANTOM5:blood;FANTOM5:dendritic_cell;FANTOM5:granulocyte;FANTOM5:macrophage;FANTOM5:monocyte;FANTOM5:natural_killer_cell;FANTOM5:neutrophil;FANTOM5:T_cell;Hnisz:BI_CD34_Primary_RO01536;Hnisz:BI_CD4_Memory_Primary_7pool;Hnisz:BI_CD4_Memory_Primary_8pool;Hnisz:BI_CD4_Naive_Primary_8pool;Hnisz:B…
SSBP4	19	18593553	[ELL]	rs8105994	29	ChIA-PET:K562;cHi-C:GM12878;cHi-C,IM-PET:GM12878;FANTOM5:basophil;FANTOM5:blood;FANTOM5:dendritic_cell;FANTOM5:granulocyte;FANTOM5:macrophage;FANTOM5:mast_cell;FANTOM5:monocyte;FANTOM5:natural_killer_cell;Hnisz:BI_CD34_Primary_RO01536;Hnisz:BI_CD4_Memory_Primary_7pool;Hnisz:BI_CD4p_CD225int_CD127p_Tmem;Hnisz:BI_CD4p_CD25-_CD45ROp_Memory;Hnisz:BI_CD4p_CD25-_Il17p_PMAstim_Th1;Hnisz:BI_CD8_Memory_7p…
PGPEP1	19	18593553	[ELL]	rs8105994	9	ChIA-PET:K562;Hnisz:BI_CD34_Primary_RO01480;Hnisz:BI_CD4_Naive_Primary_7pool;Hnisz:BI_CD8_Naive_7pool;Hnisz:BI_CD8_Naive_8pool;Hnisz:CD3;IM-PET:CD34;PreSTIGE:GM12878;PreSTIGE:K562
LRRC25	19	18593553	[ELL]	rs8105994	6	ChIA-PET:K562;cHi-C:GM12878;Hnisz:CD19_primary;IM-PET:CD4_T;IM-PET:GM12878;PreSTIGE:K562
TMEM184B	22	38562425	[PLA2G6]	rs6001035	7	cHi-C:CD34;cHi-C:GM12878;cHi-C,IM-PET:CD34;cHi-C,IM-PET:GM12878;IM-PET:CD34;IM-PET:CD4_T;IM-PET:CD8_Naive
APOBEC3A	22	39358037	[APOBEC3A]	rs12628403	2	Hnisz:CD14;Hnisz:UCSD_Spleen
APOBEC3B	22	39358037	[APOBEC3A]	rs12628403	2	cHi-C:CD34;cHi-C:GM12878
