# Supplementary material for: Genome-wide association and transcriptome studies identify target genes and risk loci for breast cancer
Source: Nat Commun. 2019 Apr 15;10:1741. doi: 10.1038/s41467-018-08053-5 (PMC6465407; doi:10.1038/s41467-018-08053-5)
Supplement: Supplementary file 11 — Supplementary Data 10 [file 41467_2018_8053_MOESM11_ESM.xlsx]

## Sheet: ST10
Supplementary Data 10. Sentinel eQTL included in the EUGENE gene-based analysis of overall breast cancer.
Gene	Sentinel eQTL included in gene-based test	Minor Allele Frequency in the Michailidou et al. (2017) GWAS
AC034220.3	rs10900806	0.2396
AC034220.3	rs11242112	0.226
AC034220.3	rs11739622	0.1664
AC034220.3	rs143649736	0.017
AC034220.3	rs150559	0.4842
AC034220.3	rs274568	0.3925
AC034220.3	rs80097481	0.0799
GSTM2	rs11101989	0.34
GSTM2	rs11102002	0.0538
GSTM2	rs115321867	0.0339
GSTM2	rs12756544	0.0496
GSTM2	rs1758105	0.1081
GSTM2	rs2234696	0.0785
GSTM2	rs2269340	0.0733
GSTM2	rs3820666	0.3382
GSTM2	rs4147563	0.1382
GSTM2	rs4970768	0.4474
GSTM2	rs574344	0.0871
GSTM2	rs621414	0.4242
GSTM2	rs650985	0.0614
GSTM2	rs77677721	0.0256
IMP3	rs4886708	0.2461
IRF1	rs2548998	0.4382
IRF1	rs270607	0.3158
LINC00886	rs7641929	0.386
MAN2C1	rs10851880	0.2263
MAN2C1	rs116940092	0.093
MAN2C1	rs116992599	0.0591
MAN2C1	rs117555715	0.0251
MAN2C1	rs117588028	0.0801
MAN2C1	rs12708515	0.3714
MAN2C1	rs12913388	0.4171
MAN2C1	rs142121988	0.0416
MAN2C1	rs2047866	0.4922
MAN2C1	rs28676340	0.1682
MAN2C1	rs7403786	0.0179
MAN2C1	rs78521534	0.1288
MAN2C1	rs8028277	0.2476
MAN2C1	rs8040622	0.2142
PPP2R1B	rs2155570	0.07
PPP2R1B	rs321409	0.0279
PPP2R1B	rs45473498	0.0338
PPP2R1B	rs45488801	0.0887
PPP2R1B	rs527078	0.2972
PPP2R1B	rs680096	0.3682
PPP2R1B	rs72991473	0.0489
PPP2R1B	rs73561980	0.0105
RP11-817O13.8	rs116992599	0.0591
RP11-817O13.8	rs4545784	0.2483
RP11-817O13.8	rs78521534	0.1288
RP11-817O13.8	rs8040622	0.2142
SEMA4A	rs115132002	0.0507
SEMA4A	rs115853779	0.0226
SEMA4A	rs12023438	0.2956
SEMA4A	rs12131777	0.3557
SEMA4A	rs4661035	0.0267
SEMA4A	rs56410778	0.0232
SEMA4A	rs6691151	0.1539
SEMA4A	rs7695	0.3913
SEMA4A	rs887953	0.3334
SIK2	rs527078	0.2972
SIK2	rs618138	0.1671
SIN3A	rs116992599	0.0591
SIN3A	rs4545784	0.2483
SIN3A	rs78521534	0.1288
SIN3A	rs8040622	0.2142
