# Supplementary material for: Genome-wide association and transcriptome studies identify target genes and risk loci for breast cancer
Source: Nat Commun. 2019 Apr 15;10:1741. doi: 10.1038/s41467-018-08053-5 (PMC6465407; doi:10.1038/s41467-018-08053-5)
Supplement: Supplementary file 12 — Supplementary Data 11 [file 41467_2018_8053_MOESM12_ESM.xlsx]

## Sheet: ST11
Supplementary Data 11. Association between each sentinel eQTL included in the EUGENE gene-based test and (i) overall breast cancer risk; and (ii) gene expression levels.
Gene	EUGENE gene-based P-value	Single-variant association results with overall breast cancer risk in the adjusted GWAS (Michailidou et al, 2017)						Single-variant association results with gene expression in the respective published eQTL study *
		eQTL Proxy tested	P-value#	Effect allele	Other allele	Beta		eQTL	eQTL dataset	P-value	Effect allele	Effect
AC034220.3	5.919e-07	rs11739622	0.000149616	A	G	0.0321855		rs11739622	Zhernakova_WHOLEBLOOD-gene-primary	3.73799e-14	A	-7.56979
AC034220.3	5.919e-07	rs274568	0.00023446	T	C	-0.0231696		rs274568	Zhernakova_WHOLEBLOOD-exon-primary	5.03209e-125	T	23.7829
AC034220.3	5.919e-07	rs274568	0.00023446	T	C	-0.0231696		rs274568	Zhernakova_WHOLEBLOOD-gene-primary	2.16532e-41	T	13.476
AC034220.3	5.919e-07	rs274568	0.00023446	T	C	-0.0231696		rs274568	GTEx_ADIPOSE	4.60311e-20	T	-0.414085
AC034220.3	5.919e-07	rs274568	0.00023446	T	C	-0.0231696		rs274568	GTEx_ADIPOSE	3.52431e-19	T	-0.349318
AC034220.3	5.919e-07	rs274568	0.00023446	T	C	-0.0231696		rs274568	Chen_NEUTROPHILS	5.327e-14	NA	NA
AC034220.3	5.919e-07	rs274568	0.00023446	T	C	-0.0231696		rs274568	GTEx_SPLEEN	5.25351e-13	T	-0.750693
AC034220.3	5.919e-07	rs11242112	0.000650753	T	C	-0.0255718		rs11242112	Zhernakova_WHOLEBLOOD-gene-primary	2.78756e-19	T	8.97687
AC034220.3	5.919e-07	rs11242112	0.000650753	T	C	-0.0255718		rs11242112	Zhernakova_WHOLEBLOOD-gene-primary	1.5673e-12	T	7.06848
AC034220.3	5.919e-07	rs143649736	0.00108088	A	G	-0.0843125		rs143649736	Zhernakova_WHOLEBLOOD-gene-primary	7.26531e-10	A	6.16028
AC034220.3	5.919e-07	rs150559	0.132907	A	T	-0.0103568		rs150559	Zhernakova_WHOLEBLOOD-gene-primary	1.435e-14	A	7.69331
AC034220.3	5.919e-07	rs150559	0.132907	A	T	-0.0103568		rs150559	Zhernakova_WHOLEBLOOD-gene-primary	8.57225e-11	A	6.49033
AC034220.3	5.919e-07	rs150559	0.132907	A	T	-0.0103568		rs150559	Zhernakova_WHOLEBLOOD-gene-primary	3.86461e-10	A	6.25945
AC034220.3	5.919e-07	rs10900806	0.168759	T	C	0.00989952		rs10900806	Zhernakova_WHOLEBLOOD-gene-primary	5.48264e-42	C	13.5772
AC034220.3	5.919e-07	rs10900806	0.168759	T	C	0.00989952		rs10900806	Zhernakova_WHOLEBLOOD-gene-primary	4.50546e-15	C	7.84007
AC034220.3	5.919e-07	rs10900806	0.168759	T	C	0.00989952		rs10900806	Chen_CD4TCELLS	6.188e-15	NA	NA
AC034220.3	5.919e-07	rs10900806	0.168759	T	C	0.00989952		rs10900806	Zhernakova_WHOLEBLOOD-gene-primary	1.77551e-10	C	6.37975
AC034220.3	5.919e-07	rs80097481	0.356179	C	G	-0.0114361		rs80097481	Zhernakova_WHOLEBLOOD-gene-primary	1.36458e-12	C	7.08773
GSTM2	6.628e-08	rs621414	1.58186e-05	T	C	0.027624		rs621414	Pala_LEUCOCYTES	1.614e-10	T	0.293
GSTM2	6.628e-08	rs574344	5.44964e-05	A	T	-0.0464011		rs574344	Westra_WHOLEBLOOD	9.81343e-198	A	30.5357
GSTM2	6.628e-08	rs574344	5.44964e-05	A	T	-0.0464011		rs574344	Westra_WHOLEBLOOD	1.01317e-182	A	28.826
GSTM2	6.628e-08	rs574344	5.44964e-05	A	T	-0.0464011		rs574344	LloydJones_WHOLEBLOOD	9.7e-82	A	0.916647
GSTM2	6.628e-08	rs574344	5.44964e-05	A	T	-0.0464011		rs574344	LloydJones_WHOLEBLOOD	1.8e-79	A	0.907845
GSTM2	6.628e-08	rs574344	5.44964e-05	A	T	-0.0464011		rs574344	Zhernakova_WHOLEBLOOD-gene-primary	2.04161e-65	A	17.0815
GSTM2	6.628e-08	rs574344	5.44964e-05	A	T	-0.0464011		rs574344	LloydJones_WHOLEBLOOD	7.6e-50	A	0.72407
GSTM2	6.628e-08	rs574344	5.44964e-05	A	T	-0.0464011		rs574344	Zhernakova_WHOLEBLOOD-exon-primary	1.28948e-33	A	12.0836
GSTM2	6.628e-08	rs574344	5.44964e-05	A	T	-0.0464011		rs574344	Zhernakova_WHOLEBLOOD-exon-primary	1.82394e-30	A	11.4721
GSTM2	6.628e-08	rs574344	5.44964e-05	A	T	-0.0464011		rs574344	Zhernakova_WHOLEBLOOD-gene-primary	1.99182e-28	A	11.0588
GSTM2	6.628e-08	rs574344	5.44964e-05	A	T	-0.0464011		rs574344	Walsh_WHOLEBLOOD	3.80614e-23	NA	1.09094
GSTM2	6.628e-08	rs574344	5.44964e-05	A	T	-0.0464011		rs574344	Zhernakova_WHOLEBLOOD-exon-primary	5.45645e-18	A	8.64346
GSTM2	6.628e-08	rs574344	5.44964e-05	A	T	-0.0464011		rs574344	GTEx_WHOLEBLOOD	1.14793e-17	T	-0.714326
GSTM2	6.628e-08	rs574344	5.44964e-05	A	T	-0.0464011		rs574344	Zhernakova_WHOLEBLOOD-exon-primary	2.60586e-17	A	8.46311
GSTM2	6.628e-08	rs574344	5.44964e-05	A	T	-0.0464011		rs574344	Raj_MONOCYTES	5.93e-14	NA	NA
GSTM2	6.628e-08	rs574344	5.44964e-05	A	T	-0.0464011		rs574344	Zhernakova_WHOLEBLOOD-exon-primary	1.18764e-12	A	7.10689
GSTM2	6.628e-08	rs574344	5.44964e-05	A	T	-0.0464011		rs574344	Chen_NEUTROPHILS	6.298e-12	NA	NA
GSTM2	6.628e-08	rs77677721	0.00051305	A	T	0.0750138		rs77677721	LloydJones_WHOLEBLOOD	1.1e-11	T	0.61695
GSTM2	6.628e-08	rs77677721	0.00051305	A	T	0.0750138		rs77677721	LloydJones_WHOLEBLOOD	2.8e-11	T	0.600194
GSTM2	6.628e-08	rs2234696	0.00125097	T	G	0.0377248		rs2234696	Westra_WHOLEBLOOD	2.85594e-158	G	26.8048
GSTM2	6.628e-08	rs2234696	0.00125097	T	G	0.0377248		rs2234696	Westra_WHOLEBLOOD	1.12461e-146	G	25.791
GSTM2	6.628e-08	rs2234696	0.00125097	T	G	0.0377248		rs2234696	Zhernakova_WHOLEBLOOD-gene-primary	6.05675e-90	G	20.11
GSTM2	6.628e-08	rs2234696	0.00125097	T	G	0.0377248		rs2234696	Zhernakova_WHOLEBLOOD-gene-primary	1.18256e-55	G	15.7157
GSTM2	6.628e-08	rs2234696	0.00125097	T	G	0.0377248		rs2234696	LloydJones_WHOLEBLOOD	7.1e-43	G	0.684591
GSTM2	6.628e-08	rs2234696	0.00125097	T	G	0.0377248		rs2234696	LloydJones_WHOLEBLOOD	8.4e-41	G	0.67104
GSTM2	6.628e-08	rs2234696	0.00125097	T	G	0.0377248		rs2234696	Walsh_WHOLEBLOOD	2.42797e-11	NA	-0.906838
GSTM2	6.628e-08	rs2234696	0.00125097	T	G	0.0377248		rs2234696	Chen_MONOCYTES	5.937e-11	NA	NA
GSTM2	6.628e-08	rs11101989	0.00139422	A	C	-0.0217304		rs11101989	Westra_WHOLEBLOOD	1.31839e-97	C	-20.9669
GSTM2	6.628e-08	rs11101989	0.00139422	A	C	-0.0217304		rs11101989	Westra_WHOLEBLOOD	1.12871e-77	C	-18.6562
GSTM2	6.628e-08	rs11101989	0.00139422	A	C	-0.0217304		rs11101989	Zhernakova_WHOLEBLOOD-gene-primary	4.75413e-52	C	-15.1805
GSTM2	6.628e-08	rs11101989	0.00139422	A	C	-0.0217304		rs11101989	LloydJones_WHOLEBLOOD	3e-50	C	-0.425101
GSTM2	6.628e-08	rs11101989	0.00139422	A	C	-0.0217304		rs11101989	LloydJones_WHOLEBLOOD	9.1e-49	C	-0.419444
GSTM2	6.628e-08	rs11101989	0.00139422	A	C	-0.0217304		rs11101989	LloydJones_WHOLEBLOOD	3.8e-18	C	-0.251668
GSTM2	6.628e-08	rs11101989	0.00139422	A	C	-0.0217304		rs11101989	Zhernakova_WHOLEBLOOD-gene-primary	1.28982e-17	C	-8.54449
GSTM2	6.628e-08	rs11101989	0.00139422	A	C	-0.0217304		rs11101989	Raj_MONOCYTES	5.06e-14	NA	NA
GSTM2	6.628e-08	rs11101989	0.00139422	A	C	-0.0217304		rs11101989	GTEx_ADIPOSE	6.77304e-13	C	-0.314699
GSTM2	6.628e-08	rs11101989	0.00139422	A	C	-0.0217304		rs11101989	Walsh_WHOLEBLOOD	3.72595e-12	NA	0.502358
GSTM2	6.628e-08	rs115321867	0.0736699	A	G	0.0348756		rs115321867	LloydJones_WHOLEBLOOD	1e-10	A	-0.614471
GSTM2	6.628e-08	rs115321867	0.0736699	A	G	0.0348756		rs115321867	LloydJones_WHOLEBLOOD	7.5e-10	A	-0.5858
GSTM2	6.628e-08	rs1758105	0.186149	A	G	0.0140115		rs1758105	Zhernakova_WHOLEBLOOD-gene-primary	7.37592e-14	G	7.48107
GSTM2	6.628e-08	rs1758105	0.186149	A	G	0.0140115		rs1758105	Zhernakova_WHOLEBLOOD-gene-primary	6.2765e-11	G	6.53719
GSTM2	6.628e-08	rs12756544	0.232775	T	C	0.019091		rs12756544	LloydJones_WHOLEBLOOD	2.7e-17	C	0.525451
GSTM2	6.628e-08	rs12756544	0.232775	T	C	0.019091		rs12756544	LloydJones_WHOLEBLOOD	1.6e-16	C	0.515957
GSTM2	6.628e-08	rs11102002	0.281813	T	C	-0.0162439		rs11102002	Westra_WHOLEBLOOD	1.35204e-10	T	-6.42136
GSTM2	6.628e-08	rs2269340	0.287194	T	C	0.0131965		rs2269340	Westra_WHOLEBLOOD	2.06573e-87	C	19.8186
GSTM2	6.628e-08	rs2269340	0.287194	T	C	0.0131965		rs2269340	Westra_WHOLEBLOOD	3.97416e-77	C	18.5886
GSTM2	6.628e-08	rs2269340	0.287194	T	C	0.0131965		rs2269340	Zhernakova_WHOLEBLOOD-gene-primary	3.81471e-55	C	15.6412
GSTM2	6.628e-08	rs2269340	0.287194	T	C	0.0131965		rs2269340	Zhernakova_WHOLEBLOOD-gene-primary	3.1985e-39	C	13.1024
GSTM2	6.628e-08	rs2269340	0.287194	T	C	0.0131965		rs2269340	Fehrmann_WHOLEBLOOD	9.7e-32	G	11.72
GSTM2	6.628e-08	rs2269340	0.287194	T	C	0.0131965		rs2269340	Zhernakova_WHOLEBLOOD-exon-primary	1.17625e-29	C	11.3097
GSTM2	6.628e-08	rs2269340	0.287194	T	C	0.0131965		rs2269340	Fehrmann_WHOLEBLOOD	7.7e-29	G	11.14
GSTM2	6.628e-08	rs2269340	0.287194	T	C	0.0131965		rs2269340	Zhernakova_WHOLEBLOOD-exon-primary	3.33138e-27	C	10.8031
GSTM2	6.628e-08	rs2269340	0.287194	T	C	0.0131965		rs2269340	Fehrmann_WHOLEBLOOD	6.5e-27	G	10.74
GSTM2	6.628e-08	rs2269340	0.287194	T	C	0.0131965		rs2269340	Zhernakova_WHOLEBLOOD-exon-primary	1.46067e-23	C	10.0043
GSTM2	6.628e-08	rs2269340	0.287194	T	C	0.0131965		rs2269340	Zhernakova_WHOLEBLOOD-exon-primary	5.39772e-22	C	9.64059
GSTM2	6.628e-08	rs2269340	0.287194	T	C	0.0131965		rs2269340	Zhernakova_WHOLEBLOOD-exon-primary	2.0215e-16	C	8.22083
GSTM2	6.628e-08	rs2269340	0.287194	T	C	0.0131965		rs2269340	Zhernakova_WHOLEBLOOD-exon-primary	1.31348e-13	C	7.40489
GSTM2	6.628e-08	rs2269340	0.287194	T	C	0.0131965		rs2269340	Zhernakova_WHOLEBLOOD-exon-primary	7.28376e-13	C	7.17405
GSTM2	6.628e-08	rs2269340	0.287194	T	C	0.0131965		rs2269340	Zhernakova_WHOLEBLOOD-exon-primary	8.58364e-11	C	6.49013
GSTM2	6.628e-08	rs4147563	0.384602	T	C	0.00991083		rs4147563	Zhernakova_WHOLEBLOOD-gene-primary	1.03237e-28	T	11.1174
GSTM2	6.628e-08	rs4147563	0.384602	T	C	0.00991083		rs4147563	Zhernakova_WHOLEBLOOD-exon-primary	1.37311e-20	T	9.30259
GSTM2	6.628e-08	rs4147563	0.384602	T	C	0.00991083		rs4147563	Zhernakova_WHOLEBLOOD-exon-primary	3.37875e-20	T	9.20621
GSTM2	6.628e-08	rs4147563	0.384602	T	C	0.00991083		rs4147563	Zhernakova_WHOLEBLOOD-gene-primary	1.71512e-18	T	8.77461
GSTM2	6.628e-08	rs4147563	0.384602	T	C	0.00991083		rs4147563	Zhernakova_WHOLEBLOOD-exon-primary	3.88801e-16	T	8.14218
GSTM2	6.628e-08	rs4147563	0.384602	T	C	0.00991083		rs4147563	Zhernakova_WHOLEBLOOD-exon-primary	4.02974e-15	T	7.85408
GSTM2	6.628e-08	rs4147563	0.384602	T	C	0.00991083		rs4147563	LloydJones_WHOLEBLOOD	3.4e-14	T	0.302603
GSTM2	6.628e-08	rs4147563	0.384602	T	C	0.00991083		rs4147563	LloydJones_WHOLEBLOOD	1.4e-13	T	0.29527
GSTM2	6.628e-08	rs4147563	0.384602	T	C	0.00991083		rs4147563	Zhernakova_WHOLEBLOOD-exon-primary	2.19656e-12	T	7.02146
GSTM2	6.628e-08	rs4147563	0.384602	T	C	0.00991083		rs4147563	Zhernakova_WHOLEBLOOD-exon-primary	2.19656e-12	T	7.02151
GSTM2	6.628e-08	rs4147563	0.384602	T	C	0.00991083		rs4147563	Zhernakova_WHOLEBLOOD-exonratio-primary	1.35724e-11	T	6.76255
GSTM2	6.628e-08	rs4147563	0.384602	T	C	0.00991083		rs4147563	Zhernakova_WHOLEBLOOD-exonratio-primary	1.43811e-10	T	6.41188
GSTM2	6.628e-08	rs4147563	0.384602	T	C	0.00991083		rs4147563	Zhernakova_WHOLEBLOOD-exon-primary	2.17566e-10	T	6.34843
GSTM2	6.628e-08	rs4970768	0.466353	A	G	-0.00451337		rs4970768	Westra_WHOLEBLOOD	6.73206e-47	A	-14.382
GSTM2	6.628e-08	rs4970768	0.466353	A	G	-0.00451337		rs4970768	Westra_WHOLEBLOOD	1.67893e-18	A	-8.7771
GSTM2	6.628e-08	rs650985	0.503608	T	C	0.00882789		rs650985	Westra_WHOLEBLOOD	5.40971e-15	C	-7.81712
GSTM2	6.628e-08	rs3820666	0.588683	C	G	-0.00427175		rs3820666	Zhernakova_WHOLEBLOOD-gene-primary	1.32293e-23	G	-10.0139
GSTM2	6.628e-08	rs3820666	0.588683	C	G	-0.00427175		rs3820666	LloydJones_WHOLEBLOOD	8.9e-12	G	-0.208276
GSTM2	6.628e-08	rs3820666	0.588683	C	G	-0.00427175		rs3820666	Zhernakova_WHOLEBLOOD-gene-primary	6.77299e-11	G	-6.52543
GSTM2	6.628e-08	rs3820666	0.588683	C	G	-0.00427175		rs3820666	LloydJones_WHOLEBLOOD	2.3e-10	G	-0.194252
IMP3	2.299e-06	rs4886708	6.62706e-07	T	C	-0.0358		rs4886708	Fairfax_MONOCYTES-LPS2	3.15e-24	NA	NA
IMP3	2.299e-06	rs4886708	6.62706e-07	T	C	-0.0358		rs4886708	Kasela_CD4TCELLS	2.75e-10	T	-6.31222
IRF1	4.989e-07	rs2548998	1.31046e-05	A	G	0.0274427		rs2548998	Jansen_WHOLEBLOOD	1.1e-98	G	-0.348
IRF1	4.989e-07	rs2548998	1.31046e-05	A	G	0.0274427		rs2548998	Jansen_WHOLEBLOOD	4.3e-19	G	0.143
IRF1	4.989e-07	rs2548998	1.31046e-05	A	G	0.0274427		rs2548998	LloydJones_WHOLEBLOOD	1.8e-13	G	-0.202045
IRF1	4.989e-07	rs270607	0.000238813	A	G	-0.0242428		rs270607	Fairfax_MONOCYTES-LPS2	3.73e-10	NA	NA
LINC00886	2.342e-06	rs7641929	6.76404e-07	C	G	-0.0313		rs7641929	GTEx_ADIPOSE	2.74668e-64	G	-0.813277
LINC00886	2.342e-06	rs7641929	6.76404e-07	C	G	-0.0313		rs7641929	GTEx_BREAST	1.49891e-31	G	-0.669075
LINC00886	2.342e-06	rs7641929	6.76404e-07	C	G	-0.0313		rs7641929	GTEx_ADIPOSE	8.60378e-28	G	-0.579084
LINC00886	2.342e-06	rs7641929	6.76404e-07	C	G	-0.0313		rs7641929	GTEx_WHOLEBLOOD	5.2436e-20	G	-0.517242
LINC00886	2.342e-06	rs7641929	6.76404e-07	C	G	-0.0313		rs7641929	GTEx_SPLEEN	9.64171e-12	G	-0.630608
MAN2C1	1.907e-06	rs8028277	6.16831e-07	A	G	0.0359		rs8028277	Zhernakova_WHOLEBLOOD-gene-primary	3.27167e-310	G	52.2085
MAN2C1	1.907e-06	rs8028277	6.16831e-07	A	G	0.0359		rs8028277	Battle_WHOLEBLOOD	9.22571e-284	NA	NA
MAN2C1	1.907e-06	rs8028277	6.16831e-07	A	G	0.0359		rs8028277	LloydJones_WHOLEBLOOD	1.2e-185	G	0.859709
MAN2C1	1.907e-06	rs8028277	6.16831e-07	A	G	0.0359		rs8028277	GTEx_ADIPOSE	3.17802e-91	G	0.981521
MAN2C1	1.907e-06	rs8028277	6.16831e-07	A	G	0.0359		rs8028277	GTEx_ADIPOSE	3.00996e-89	G	0.850841
MAN2C1	1.907e-06	rs8028277	6.16831e-07	A	G	0.0359		rs8028277	Zhernakova_WHOLEBLOOD-gene-primary	2.0353e-84	G	19.4685
MAN2C1	1.907e-06	rs8028277	6.16831e-07	A	G	0.0359		rs8028277	GTEx_WHOLEBLOOD	1.03682e-83	G	0.581093
MAN2C1	1.907e-06	rs8028277	6.16831e-07	A	G	0.0359		rs8028277	Raj_CD4TCELLS	7.6e-69	NA	NA
MAN2C1	1.907e-06	rs8028277	6.16831e-07	A	G	0.0359		rs8028277	Raj_MONOCYTES	1.77e-66	NA	NA
MAN2C1	1.907e-06	rs8028277	6.16831e-07	A	G	0.0359		rs8028277	GTEx_BREAST	6.75019e-64	G	0.882845
MAN2C1	1.907e-06	rs8028277	6.16831e-07	A	G	0.0359		rs8028277	Chen_MONOCYTES	4.262e-54	NA	NA
MAN2C1	1.907e-06	rs8028277	6.16831e-07	A	G	0.0359		rs8028277	Fairfax_MONOCYTES-NAIVE	7.47e-50	NA	NA
MAN2C1	1.907e-06	rs8028277	6.16831e-07	A	G	0.0359		rs8028277	Chen_CD4TCELLS	2.536e-46	NA	NA
MAN2C1	1.907e-06	rs8028277	6.16831e-07	A	G	0.0359		rs8028277	GTEx_SPLEEN	6.81454e-36	G	1.01662
MAN2C1	1.907e-06	rs8028277	6.16831e-07	A	G	0.0359		rs8028277	Walsh_WHOLEBLOOD	1.67017e-30	NA	-0.837286
MAN2C1	1.907e-06	rs8028277	6.16831e-07	A	G	0.0359		rs8028277	Chen_NEUTROPHILS	8.448e-28	NA	NA
MAN2C1	1.907e-06	rs8028277	6.16831e-07	A	G	0.0359		rs8028277	Davenport_LEUCOCYTES	7.36e-17	NA	NA
MAN2C1	1.907e-06	rs8028277	6.16831e-07	A	G	0.0359		rs8028277	Peters_CD4TCELLS	4.76805e-16	NA	NA
MAN2C1	1.907e-06	rs8028277	6.16831e-07	A	G	0.0359		rs8028277	Geuvadis_LCLS	3.80075e-15	NA	NA
MAN2C1	1.907e-06	rs8028277	6.16831e-07	A	G	0.0359		rs8028277	Peters_CD8TCELLS	1.10396e-12	NA	NA
MAN2C1	1.907e-06	rs8028277	6.16831e-07	A	G	0.0359		rs8028277	GTEx_LCLS	3.54331e-12	G	0.533311
MAN2C1	1.907e-06	rs78521534	9.37861e-05	T	C	0.0375		rs78521534	Zhernakova_WHOLEBLOOD-gene-primary	4.51173e-32	T	-11.7878
MAN2C1	1.907e-06	rs78521534	9.37861e-05	T	C	0.0375		rs78521534	LloydJones_WHOLEBLOOD	1.8e-15	T	-0.325977
MAN2C1	1.907e-06	rs78521534	9.37861e-05	T	C	0.0375		rs78521534	Zhernakova_WHOLEBLOOD-gene-primary	1.57838e-10	T	-6.39757
MAN2C1	1.907e-06	rs8040622	0.00289105	A	G	-0.0286		rs8040622	Zhernakova_WHOLEBLOOD-gene-primary	1.0871e-46	A	14.3487
MAN2C1	1.907e-06	rs8040622	0.00289105	A	G	-0.0286		rs8040622	Raj_MONOCYTES	6.05e-17	NA	NA
MAN2C1	1.907e-06	rs8040622	0.00289105	A	G	-0.0286		rs8040622	Zhernakova_WHOLEBLOOD-gene-primary	1.65335e-13	A	7.37435
MAN2C1	1.907e-06	rs8040622	0.00289105	A	G	-0.0286		rs8040622	Raj_CD4TCELLS	2.26e-13	NA	NA
MAN2C1	1.907e-06	rs116992599	0.0259096	T	C	-0.0323		rs116992599	Zhernakova_WHOLEBLOOD-gene-primary	3.79719e-72	T	17.963
MAN2C1	1.907e-06	rs116992599	0.0259096	T	C	-0.0323		rs116992599	LloydJones_WHOLEBLOOD	4.1e-25	T	0.648716
MAN2C1	1.907e-06	rs116992599	0.0259096	T	C	-0.0323		rs116992599	Zhernakova_WHOLEBLOOD-gene-primary	1.57092e-17	T	8.52199
MAN2C1	1.907e-06	rs10851880	0.0316414	A	G	-0.0202		rs10851880	Zhernakova_WHOLEBLOOD-gene-primary	1.28982e-17	G	-8.54446
MAN2C1	1.907e-06	rs117588028	0.0386246	A	T	-0.0273		rs117588028	Zhernakova_WHOLEBLOOD-gene-primary	1.19316e-10	T	-6.44017
MAN2C1	1.907e-06	rs116940092	0.119102	T	G	-0.0173		rs116940092	Zhernakova_WHOLEBLOOD-gene-primary	3.97898e-16	G	-8.13901
MAN2C1	1.907e-06	rs2047866	0.200106	T	C	-0.0082		rs2047866	LloydJones_WHOLEBLOOD	6.2e-13	T	0.192461
MAN2C1	1.907e-06	rs142121988	0.265377	T	C	-0.0186		rs142121988	Raj_CD4TCELLS	4.89e-11	NA	NA
MAN2C1	1.907e-06	rs7403786	0.339678	T	C	0.0338		rs7403786	Raj_CD4TCELLS	1.62e-13	NA	NA
MAN2C1	1.907e-06	rs7403786	0.339678	T	C	0.0338		rs7403786	Raj_MONOCYTES	7.88e-13	NA	NA
MAN2C1	1.907e-06	rs117555715	0.440156	A	G	-0.0176		rs117555715	LloydJones_WHOLEBLOOD	4.5e-13	A	0.57995
MAN2C1	1.907e-06	rs12913388	0.504985	A	G	0.0042		rs12913388	LloydJones_WHOLEBLOOD	9.1e-12	G	-0.195492
MAN2C1	1.907e-06	rs12708515	0.595901	C	G	-0.0035		rs12708515	LloydJones_WHOLEBLOOD	9.8e-12	G	-0.186592
MAN2C1	1.907e-06	rs12708515	0.595901	C	G	-0.0035		rs12708515	Zhernakova_WHOLEBLOOD-gene-primary	4.57957e-11	G	-6.58399
MAN2C1	1.907e-06	rs28676340	0.870484	A	G	0.0015		rs28676340	Zhernakova_WHOLEBLOOD-gene-primary	5.19936e-20	G	9.15995
PPP2R1B	2.309e-06	rs680096	8.58208e-07	A	T	-0.0315		rs680096	Zhernakova_WHOLEBLOOD-gene-primary	2.11728e-49	T	14.7753
PPP2R1B	2.309e-06	rs680096	8.58208e-07	A	T	-0.0315		rs680096	Chen_MONOCYTES	4.684e-25	NA	NA
PPP2R1B	2.309e-06	rs680096	8.58208e-07	A	T	-0.0315		rs680096	Chen_NEUTROPHILS	1.229e-22	NA	NA
PPP2R1B	2.309e-06	rs680096	8.58208e-07	A	T	-0.0315		rs680096	Raj_MONOCYTES	9.41e-17	NA	NA
PPP2R1B	2.309e-06	rs680096	8.58208e-07	A	T	-0.0315		rs680096	GTEx_ADIPOSE	7.40781e-16	A	-0.307258
PPP2R1B	2.309e-06	rs680096	8.58208e-07	A	T	-0.0315		rs680096	Chen_CD4TCELLS	1.227e-13	NA	NA
PPP2R1B	2.309e-06	rs680096	8.58208e-07	A	T	-0.0315		rs680096	GTEx_ADIPOSE	2.28285e-13	A	-0.267282
PPP2R1B	2.309e-06	rs680096	8.58208e-07	A	T	-0.0315		rs680096	Grundberg_FAT	1.497e-12	T	0.193531
PPP2R1B	2.309e-06	rs527078	1.25686e-05	T	C	-0.0297		rs527078	Zhernakova_WHOLEBLOOD-exon-primary	1.68244e-102	T	21.4966
PPP2R1B	2.309e-06	rs527078	1.25686e-05	T	C	-0.0297		rs527078	Zhernakova_WHOLEBLOOD-gene-primary	2.49228e-90	T	20.154
PPP2R1B	2.309e-06	rs527078	1.25686e-05	T	C	-0.0297		rs527078	Walsh_WHOLEBLOOD	1.95904e-12	NA	-0.545436
PPP2R1B	2.309e-06	rs45488801	0.125639	A	G	-0.017		rs45488801	Raj_MONOCYTES	1.65e-10	NA	NA
PPP2R1B	2.309e-06	rs321409	0.338809	A	G	0.0198		rs321409	Gong_CANCER-BRCA	3.62e-17	G	0.5
PPP2R1B	2.309e-06	rs2155570	0.34386	A	C	-0.0124		rs2155570	Zhernakova_WHOLEBLOOD-gene-primary	1.38468e-17	A	-8.5363
PPP2R1B	2.309e-06	rs2155570	0.34386	A	C	-0.0124		rs2155570	Raj_MONOCYTES	2.58e-10	NA	NA
PPP2R1B	2.309e-06	rs73561980	0.351724	A	G	0.0298		rs73561980	Huang_LCLS	1.04e-12	G	0.577025
PPP2R1B	2.309e-06	rs72991473	0.354248	T	C	0.0151		rs72991473	Raj_MONOCYTES	4.85e-11	NA	NA
PPP2R1B	2.309e-06	rs45473498	0.852311	A	T	-0.0035		rs45473498	Raj_MONOCYTES	1.01e-12	NA	NA
RP11-817O13.8	3.827e-08	rs4545784	1.1686e-06	A	G	0.035		rs4545784	Zhernakova_WHOLEBLOOD-exon-primary	7.70135e-117	G	22.9784
RP11-817O13.8	3.827e-08	rs4545784	1.1686e-06	A	G	0.035		rs4545784	Zhernakova_WHOLEBLOOD-gene-primary	2.15921e-85	G	19.5831
RP11-817O13.8	3.827e-08	rs4545784	1.1686e-06	A	G	0.035		rs4545784	GTEx_ADIPOSE	1.31692e-26	G	0.459624
RP11-817O13.8	3.827e-08	rs4545784	1.1686e-06	A	G	0.035		rs4545784	GTEx_BREAST	3.65032e-18	G	0.447008
RP11-817O13.8	3.827e-08	rs4545784	1.1686e-06	A	G	0.035		rs4545784	GTEx_ADIPOSE	8.16213e-18	G	0.433926
RP11-817O13.8	3.827e-08	rs4545784	1.1686e-06	A	G	0.035		rs4545784	GTEx_WHOLEBLOOD	1.78972e-13	G	0.395624
RP11-817O13.8	3.827e-08	rs78521534	9.37861e-05	T	C	0.0375		rs78521534	Zhernakova_WHOLEBLOOD-gene-primary	1.57838e-10	T	-6.39757
RP11-817O13.8	3.827e-08	rs8040622	0.00289105	A	G	-0.0286		rs8040622	Zhernakova_WHOLEBLOOD-gene-primary	1.65335e-13	A	7.37435
RP11-817O13.8	3.827e-08	rs116992599	0.0259096	T	C	-0.0323		rs116992599	Zhernakova_WHOLEBLOOD-gene-primary	1.57092e-17	T	8.52199
SEMA4A	1.446e-07	rs887953	6.91911e-07	T	C	-0.0322579		rs887953	Westra_WHOLEBLOOD	3.16375e-44	C	13.9496
SEMA4A	1.446e-07	rs887953	6.91911e-07	T	C	-0.0322579		rs887953	Zhernakova_WHOLEBLOOD-gene-primary	3.75693e-20	C	9.195
SEMA4A	1.446e-07	rs887953	6.91911e-07	T	C	-0.0322579		rs887953	LloydJones_WHOLEBLOOD	3.9e-19	C	0.248544
SEMA4A	1.446e-07	rs7695	0.000431054	T	C	-0.0229968		rs7695	Zhernakova_WHOLEBLOOD-exon-primary	3.27167e-310	C	38.1458
SEMA4A	1.446e-07	rs7695	0.000431054	T	C	-0.0229968		rs7695	Zhernakova_WHOLEBLOOD-gene-primary	8.58257e-272	C	35.224
SEMA4A	1.446e-07	rs7695	0.000431054	T	C	-0.0229968		rs7695	Zhernakova_WHOLEBLOOD-exon-primary	3.63623e-258	C	34.3225
SEMA4A	1.446e-07	rs7695	0.000431054	T	C	-0.0229968		rs7695	Zhernakova_WHOLEBLOOD-exon-primary	2.87057e-257	C	34.2622
SEMA4A	1.446e-07	rs7695	0.000431054	T	C	-0.0229968		rs7695	Zhernakova_WHOLEBLOOD-exon-primary	8.15402e-249	C	33.6899
SEMA4A	1.446e-07	rs7695	0.000431054	T	C	-0.0229968		rs7695	Zhernakova_WHOLEBLOOD-exon-primary	2.38843e-231	C	32.4753
SEMA4A	1.446e-07	rs7695	0.000431054	T	C	-0.0229968		rs7695	Zhernakova_WHOLEBLOOD-exon-primary	4.66933e-227	C	32.1698
SEMA4A	1.446e-07	rs7695	0.000431054	T	C	-0.0229968		rs7695	Zhernakova_WHOLEBLOOD-exon-primary	1.20419e-219	C	31.6355
SEMA4A	1.446e-07	rs7695	0.000431054	T	C	-0.0229968		rs7695	Zhernakova_WHOLEBLOOD-exon-primary	2.34381e-209	C	30.8784
SEMA4A	1.446e-07	rs7695	0.000431054	T	C	-0.0229968		rs7695	Zhernakova_WHOLEBLOOD-exon-primary	7.2883e-200	C	30.1628
SEMA4A	1.446e-07	rs7695	0.000431054	T	C	-0.0229968		rs7695	Zhernakova_WHOLEBLOOD-exon-primary	8.13486e-199	C	30.083
SEMA4A	1.446e-07	rs7695	0.000431054	T	C	-0.0229968		rs7695	Westra_WHOLEBLOOD	9.81343e-198	C	39.477
SEMA4A	1.446e-07	rs7695	0.000431054	T	C	-0.0229968		rs7695	Zhernakova_WHOLEBLOOD-exon-primary	2.05597e-187	C	29.1982
SEMA4A	1.446e-07	rs7695	0.000431054	T	C	-0.0229968		rs7695	LloydJones_WHOLEBLOOD	5.4e-172	C	0.790917
SEMA4A	1.446e-07	rs7695	0.000431054	T	C	-0.0229968		rs7695	Zhernakova_WHOLEBLOOD-exon-primary	5.33941e-159	C	26.867
SEMA4A	1.446e-07	rs7695	0.000431054	T	C	-0.0229968		rs7695	Battle_WHOLEBLOOD	4.56037e-149	NA	NA
SEMA4A	1.446e-07	rs7695	0.000431054	T	C	-0.0229968		rs7695	Fehrmann_WHOLEBLOOD	2.8e-111	G	22.42
SEMA4A	1.446e-07	rs7695	0.000431054	T	C	-0.0229968		rs7695	Walsh_WHOLEBLOOD	3.97671e-29	NA	-0.806748
SEMA4A	1.446e-07	rs7695	0.000431054	T	C	-0.0229968		rs7695	Davenport_WHOLEBLOOD	5.38e-29	C	0.25178
SEMA4A	1.446e-07	rs7695	0.000431054	T	C	-0.0229968		rs7695	GTEx_WHOLEBLOOD	1.1155e-28	C	0.191153
SEMA4A	1.446e-07	rs7695	0.000431054	T	C	-0.0229968		rs7695	Chen_NEUTROPHILS	3.049e-24	NA	NA
SEMA4A	1.446e-07	rs7695	0.000431054	T	C	-0.0229968		rs7695	Fairfax_MONOCYTES-NAIVE	1.5e-23	NA	NA
SEMA4A	1.446e-07	rs7695	0.000431054	T	C	-0.0229968		rs7695	Raj_MONOCYTES	1.69e-20	NA	NA
SEMA4A	1.446e-07	rs7695	0.000431054	T	C	-0.0229968		rs7695	Battle_WHOLEBLOOD-ase	1.54668e-19	NA	NA
SEMA4A	1.446e-07	rs7695	0.000431054	T	C	-0.0229968		rs7695	Chen_MONOCYTES	8.944e-16	NA	NA
SEMA4A	1.446e-07	rs7695	0.000431054	T	C	-0.0229968		rs7695	GTEx_BREAST	2.49052e-14	C	0.228596
SEMA4A	1.446e-07	rs7695	0.000431054	T	C	-0.0229968		rs7695	GTEx_ADIPOSE	8.30418e-14	C	0.286428
SEMA4A	1.446e-07	rs7695	0.000431054	T	C	-0.0229968		rs7695	Grundberg_LCLS	3.805e-12	T	-0.132672
SEMA4A	1.446e-07	rs7695	0.000431054	T	C	-0.0229968		rs7695	Geuvadis_LCLS	5.28038e-12	NA	NA
SEMA4A	1.446e-07	rs7695	0.000431054	T	C	-0.0229968		rs7695	Geuvadis_LCLS	6.68323e-12	NA	NA
SEMA4A	1.446e-07	rs7695	0.000431054	T	C	-0.0229968		rs7695	Geuvadis_LCLS	3.24829e-11	NA	NA
SEMA4A	1.446e-07	rs7695	0.000431054	T	C	-0.0229968		rs7695	Geuvadis_LCLS	3.31349e-11	NA	NA
SEMA4A	1.446e-07	rs7695	0.000431054	T	C	-0.0229968		rs7695	Geuvadis_LCLS	4.07628e-11	NA	NA
SEMA4A	1.446e-07	rs7695	0.000431054	T	C	-0.0229968		rs7695	Geuvadis_LCLS	4.63816e-11	NA	NA
SEMA4A	1.446e-07	rs7695	0.000431054	T	C	-0.0229968		rs7695	Geuvadis_LCLS	7.84232e-11	NA	NA
SEMA4A	1.446e-07	rs7695	0.000431054	T	C	-0.0229968		rs7695	Geuvadis_LCLS	1.30398e-10	NA	NA
SEMA4A	1.446e-07	rs7695	0.000431054	T	C	-0.0229968		rs7695	Geuvadis_LCLS	1.72231e-10	NA	NA
SEMA4A	1.446e-07	rs7695	0.000431054	T	C	-0.0229968		rs7695	Dinarzo_WHOLEBLOOD	2.22e-10	T	-0.977225
SEMA4A	1.446e-07	rs7695	0.000431054	T	C	-0.0229968		rs7695	Geuvadis_LCLS	3.05246e-10	NA	NA
SEMA4A	1.446e-07	rs12131777	0.00174712	T	C	0.0218708		rs12131777	LloydJones_WHOLEBLOOD	1.7e-35	C	-0.35556
SEMA4A	1.446e-07	rs12131777	0.00174712	T	C	0.0218708		rs12131777	Zhernakova_WHOLEBLOOD-gene-primary	5.02413e-30	C	-11.3838
SEMA4A	1.446e-07	rs12023438	0.00329959	A	G	0.0196785		rs12023438	Westra_WHOLEBLOOD	1.10373e-63	G	-16.8471
SEMA4A	1.446e-07	rs12023438	0.00329959	A	G	0.0196785		rs12023438	Zhernakova_WHOLEBLOOD-gene-primary	2.18422e-38	G	-12.9556
SEMA4A	1.446e-07	rs12023438	0.00329959	A	G	0.0196785		rs12023438	LloydJones_WHOLEBLOOD	4.2e-33	G	-0.369951
SEMA4A	1.446e-07	rs12023438	0.00329959	A	G	0.0196785		rs12023438	Fairfax_MONOCYTES-NAIVE	1.28e-11	NA	NA
SEMA4A	1.446e-07	rs56410778	0.00345593	T	C	0.0689562		rs56410778	LloydJones_WHOLEBLOOD	4.2e-12	C	-0.69563
SEMA4A	1.446e-07	rs115853779	0.184374	A	G	0.0371576		rs115853779	LloydJones_WHOLEBLOOD	6.4e-15	A	0.712502
SEMA4A	1.446e-07	rs115132002	0.466663	A	G	-0.0116252		rs115132002	Zhernakova_WHOLEBLOOD-gene-primary	2.05799e-15	A	-7.93763
SEMA4A	1.446e-07	rs4661035	0.495542	A	G	0.0143376		rs4661035	Raj_MONOCYTES	3.23e-11	NA	NA
SEMA4A	1.446e-07	rs6691151	0.80237	T	C	0.0021452		rs6691151	Zhernakova_WHOLEBLOOD-gene-primary	3.78431e-14	T	-7.56814
SIK2	4.092e-07	rs527078	1.25686e-05	T	C	-0.0297		rs527078	Zhernakova_WHOLEBLOOD-exon-primary	1.68244e-102	T	21.4966
SIK2	4.092e-07	rs527078	1.25686e-05	T	C	-0.0297		rs527078	Zhernakova_WHOLEBLOOD-gene-primary	2.49228e-90	T	20.154
SIK2	4.092e-07	rs527078	1.25686e-05	T	C	-0.0297		rs527078	Pala_LEUCOCYTES	4.509e-28	C	-0.661
SIK2	4.092e-07	rs527078	1.25686e-05	T	C	-0.0297		rs527078	Zhernakova_WHOLEBLOOD-gene-primary	6.68267e-26	T	10.5244
SIK2	4.092e-07	rs527078	1.25686e-05	T	C	-0.0297		rs527078	Raj_CD4TCELLS	3.58e-11	NA	NA
SIK2	4.092e-07	rs618138	0.000170638	A	G	0.0312		rs618138	Zhernakova_WHOLEBLOOD-gene-primary	9.94772e-21	A	-9.33642
SIN3A	3.827e-08	rs4545784	1.1686e-06	A	G	0.035		rs4545784	Zhernakova_WHOLEBLOOD-exon-primary	7.70135e-117	G	22.9784
SIN3A	3.827e-08	rs4545784	1.1686e-06	A	G	0.035		rs4545784	Zhernakova_WHOLEBLOOD-gene-primary	2.15921e-85	G	19.5831
SIN3A	3.827e-08	rs78521534	9.37861e-05	T	C	0.0375		rs78521534	Zhernakova_WHOLEBLOOD-gene-primary	1.57838e-10	T	-6.39757
SIN3A	3.827e-08	rs8040622	0.00289105	A	G	-0.0286		rs8040622	Zhernakova_WHOLEBLOOD-gene-primary	1.65335e-13	A	7.37435
SIN3A	3.827e-08	rs116992599	0.0259096	T	C	-0.0323		rs116992599	Zhernakova_WHOLEBLOOD-gene-primary	1.57092e-17	T	8.52199
# P-value obtained in the joint association analysis and corrected for an LD-score regression intercept of 1.1072.
* If the same eQTL appears more than once for the same eQTL dataset, it indicates that the SNP was tested for association with, for example, multiple exons (RNA-seq) or multiple probes (microarray data) of the same gene.
