# Supplementary material for: Genome-wide association and transcriptome studies identify target genes and risk loci for breast cancer
Source: Nat Commun. 2019 Apr 15;10:1741. doi: 10.1038/s41467-018-08053-5 (PMC6465407; doi:10.1038/s41467-018-08053-5)
Supplement: Supplementary file 13 — Supplementary Data 12 [file 41467_2018_8053_MOESM13_ESM.xlsx]

## Sheet: ST12
Supplementary Data 12. Summary of the directional effect of the disease-protective allele on gene expression, across all disease-associated eQTL, for genes identified at novel loci for overall breast cancer risk.
Gene	eQTL dataset	N eQTL tested	N eQTL with P<0.05 in adjusted GWAS of overall breast cancer
			Total	Effect of disease-protective allele on gene expression:
				Lower	Higher	Not available
AC034220.3	Zhernakova_WHOLEBLOOD-gene-primary	7	4	0	4	0
AC034220.3	Chen_CD4TCELLS	1	0	0	0	0
AC034220.3	Chen_NEUTROPHILS	1	1	0	0	1
AC034220.3	GTEx_ADIPOSE	1	1	1	0	0
AC034220.3	GTEx_SPLEEN	1	1	1	0	0
AC034220.3	Zhernakova_WHOLEBLOOD-exon-primary	1	1	0	1	0
GSTM2	LloydJones_WHOLEBLOOD	8	4	0	4	0
GSTM2	Westra_WHOLEBLOOD	7	3	0	3	0
GSTM2	Zhernakova_WHOLEBLOOD-gene-primary	7	3	0	3	0
GSTM2	Walsh_WHOLEBLOOD	3	3	0	0	3
GSTM2	Zhernakova_WHOLEBLOOD-exon-primary	3	1	0	1	0
GSTM2	Raj_MONOCYTES	2	2	0	0	2
GSTM2	Chen_MONOCYTES	1	1	0	0	1
GSTM2	Chen_NEUTROPHILS	1	1	0	0	1
GSTM2	Fehrmann_WHOLEBLOOD	1	0	0	0	0
GSTM2	GTEx_ADIPOSE	1	1	0	1	0
GSTM2	GTEx_WHOLEBLOOD	1	1	0	1	0
GSTM2	Pala_LEUCOCYTES	1	1	1	0	0
GSTM2	Zhernakova_WHOLEBLOOD-exonratio-primary	1	0	0	0	0
IMP3	Fairfax_MONOCYTES-LPS2	1	1	0	0	1
IMP3	Kasela_CD4TCELLS	1	1	1	0	0
IRF1	Fairfax_MONOCYTES-LPS2	1	1	0	0	1
IRF1	Jansen_WHOLEBLOOD	1	1	1	0	0
IRF1	LloydJones_WHOLEBLOOD	1	1	1	0	0
LINC00886	GTEx_ADIPOSE	1	1	0	1	0
LINC00886	GTEx_BREAST	1	1	0	1	0
LINC00886	GTEx_SPLEEN	1	1	0	1	0
LINC00886	GTEx_WHOLEBLOOD	1	1	0	1	0
MAN2C1	Zhernakova_WHOLEBLOOD-gene-primary	9	6	0	6	0
MAN2C1	LloydJones_WHOLEBLOOD	7	3	0	3	0
MAN2C1	Raj_CD4TCELLS	4	2	0	0	2
MAN2C1	Raj_MONOCYTES	3	2	0	0	2
MAN2C1	Battle_WHOLEBLOOD	1	1	0	0	1
MAN2C1	Chen_CD4TCELLS	1	1	0	0	1
MAN2C1	Chen_MONOCYTES	1	1	0	0	1
MAN2C1	Chen_NEUTROPHILS	1	1	0	0	1
MAN2C1	Davenport_LEUCOCYTES	1	1	0	0	1
MAN2C1	Fairfax_MONOCYTES-NAIVE	1	1	0	0	1
MAN2C1	Geuvadis_LCLS	1	1	0	0	1
MAN2C1	GTEx_ADIPOSE	1	1	0	1	0
MAN2C1	GTEx_BREAST	1	1	0	1	0
MAN2C1	GTEx_LCLS	1	1	0	1	0
MAN2C1	GTEx_SPLEEN	1	1	0	1	0
MAN2C1	GTEx_WHOLEBLOOD	1	1	0	1	0
MAN2C1	Peters_CD4TCELLS	1	1	0	0	1
MAN2C1	Peters_CD8TCELLS	1	1	0	0	1
MAN2C1	Walsh_WHOLEBLOOD	1	1	0	0	1
PPP2R1B	Raj_MONOCYTES	5	1	0	0	1
PPP2R1B	Zhernakova_WHOLEBLOOD-gene-primary	3	2	1	1	0
PPP2R1B	Chen_CD4TCELLS	1	1	0	0	1
PPP2R1B	Chen_MONOCYTES	1	1	0	0	1
PPP2R1B	Chen_NEUTROPHILS	1	1	0	0	1
PPP2R1B	Gong_CANCER-BRCA	1	0	0	0	0
PPP2R1B	Grundberg_FAT	1	1	1	0	0
PPP2R1B	GTEx_ADIPOSE	1	1	1	0	0
PPP2R1B	Huang_LCLS	1	0	0	0	0
PPP2R1B	Walsh_WHOLEBLOOD	1	1	0	0	1
PPP2R1B	Zhernakova_WHOLEBLOOD-exon-primary	1	1	0	1	0
RP11-817O13.8	Zhernakova_WHOLEBLOOD-gene-primary	4	4	0	4	0
RP11-817O13.8	GTEx_ADIPOSE	1	1	0	1	0
RP11-817O13.8	GTEx_BREAST	1	1	0	1	0
RP11-817O13.8	GTEx_WHOLEBLOOD	1	1	0	1	0
RP11-817O13.8	Zhernakova_WHOLEBLOOD-exon-primary	1	1	0	1	0
SEMA4A	LloydJones_WHOLEBLOOD	6	5	5	0	0
SEMA4A	Zhernakova_WHOLEBLOOD-gene-primary	6	4	4	0	0
SEMA4A	Westra_WHOLEBLOOD	3	3	3	0	0
SEMA4A	Fairfax_MONOCYTES-NAIVE	2	2	0	0	2
SEMA4A	Raj_MONOCYTES	2	1	0	0	1
SEMA4A	Battle_WHOLEBLOOD	1	1	0	0	1
SEMA4A	Battle_WHOLEBLOOD-ase	1	1	0	0	1
SEMA4A	Chen_MONOCYTES	1	1	0	0	1
SEMA4A	Chen_NEUTROPHILS	1	1	0	0	1
SEMA4A	Davenport_WHOLEBLOOD	1	1	1	0	0
SEMA4A	Dinarzo_WHOLEBLOOD	1	1	1	0	0
SEMA4A	Fehrmann_WHOLEBLOOD	1	1	0	0	1
SEMA4A	Geuvadis_LCLS	1	1	0	0	1
SEMA4A	Grundberg_LCLS	1	1	1	0	0
SEMA4A	GTEx_ADIPOSE	1	1	1	0	0
SEMA4A	GTEx_BREAST	1	1	1	0	0
SEMA4A	GTEx_WHOLEBLOOD	1	1	1	0	0
SEMA4A	Walsh_WHOLEBLOOD	1	1	0	0	1
SEMA4A	Zhernakova_WHOLEBLOOD-exon-primary	1	1	1	0	0
SIK2	Zhernakova_WHOLEBLOOD-gene-primary	2	2	0	2	0
SIK2	Pala_LEUCOCYTES	1	1	0	1	0
SIK2	Raj_CD4TCELLS	1	1	0	0	1
SIK2	Zhernakova_WHOLEBLOOD-exon-primary	1	1	0	1	0
SIN3A	Zhernakova_WHOLEBLOOD-gene-primary	4	4	0	4	0
SIN3A	Zhernakova_WHOLEBLOOD-exon-primary	1	1	0	1	0
