# Supplementary material for: Genome-wide association and transcriptome studies identify target genes and risk loci for breast cancer
Source: Nat Commun. 2019 Apr 15;10:1741. doi: 10.1038/s41467-018-08053-5 (PMC6465407; doi:10.1038/s41467-018-08053-5)
Supplement: Supplementary file 14 — Supplementary Data 13 [file 41467_2018_8053_MOESM14_ESM.xlsx]

## Sheet: ST13
Supplementary Data 13. Results from EUGENE gene-based analysis for target genes of sentinel risk variants for overall breast cancer.
Gene	Chr	Start	N sentinel eQTL		Gene-based P-value		Sentinel eQTL with strongest association with disease risk in the adjusted GWAS
			Tested	With P<0.05 in adjusted GWAS			Variant	P-value
CBX6	22	39257455	5	2	0.0002038		rs7292074	0.0004298
PEX14	1	10532345	2	2	0.001096		rs2274985	0.004085
SYNE1	6	152442819	5	4	0.00151		rs7756410	0.0134
TNNT3	11	1940792	8	4	0.002657		rs17173834	0.003827
NOL12	22	38077680	6	2	0.008092		rs8140423	0.002007
GATAD2A	19	19496635	7	3	0.009554		rs4808926	0.01146
ASCC2	22	30184597	10	3	0.01059		rs16987142	0.003161
DFFA	1	10516579	4	1	0.01889		rs11577757	0.01016
CCDC127	5	196986	7	1	0.02292		rs111713756	0.00056
DDA1	19	17420327	2	1	0.02292		rs113487706	0.0167
CCDC170	6	151815165	5	1	0.04191		rs78588171	0.001001
AHRR	5	304291	4	1	0.05792		rs6869782	0.01167
HCG11	6	26522076	3	0	0.07003		rs6925047	0.05697
ADCY3	2	25042038	8	0	0.08547		rs7567997	0.06154
CASP8	2	202098166	11	2	0.08997		rs6705641	0.01186
TEFM	17	29224354	1	0	0.1147		rs73265648	0.1147
DNAJC27	2	25166505	3	0	0.1449		rs11892869	0.07528
COQ5	12	120941077	14	1	0.1616		rs1076205	0.006184
AP006621.5	11	777578	11	2	0.1832		rs61876716	0.01514
CFL1	11	65590493	4	1	0.1833		rs141055352	0.0458
SIRT5	6	13574816	3	0	0.2059		rs112443954	0.061
TMEM184B	22	38615298	5	0	0.2064		rs2012859	0.06264
BTN2A1	6	26458150	13	2	0.2167		rs115841585	0.008449
CTB-161K23.1	7	91763918	2	0	0.2167		rs62467832	0.09309
CYP51A1	7	91741465	2	0	0.2167		rs62467832	0.09309
LRRD1	7	91741473	2	0	0.2167		rs62467832	0.09309
PIDD	11	799179	7	0	0.2192		rs10902222	0.1199
L3MBTL3	6	130334844	8	0	0.2284		rs79808900	0.07007
ATG10	5	81267844	11	2	0.2369		rs115242512	0.02574
PTPN22	1	114356433	6	0	0.2377		rs2476601	0.05903
TGFBR2	3	30647994	5	0	0.2378		rs991694	0.08319
TNS1	2	218664512	9	1	0.2405		rs10175708	0.003574
APOBEC3A	22	39348746	5	0	0.2609		rs5757454	0.08294
CDCA7L	7	21940518	5	0	0.2791		rs12700311	0.1687
RCCD1	15	91498100	6	0	0.2854		rs11635388	0.06926
SDHA	5	218356	2	0	0.2926		rs56179436	0.1169
CENPO	2	25016005	2	0	0.2967		rs4665273	0.1253
PRC1	15	91509270	1	0	0.3099		rs12899811	0.3099
ZNF703	8	37553269	1	0	0.3351		rs56687477	0.3351
AKAP9	7	91570181	3	0	0.3527		rs74699422	0.1183
LRRC25	19	18501954	14	1	0.3701		rs17852385	0.01113
AP4B1	1	114437370	3	0	0.3738		rs3765598	0.09165
BTN3A2	6	26365387	19	0	0.3887		rs16891824	0.09299
TLR1	4	38792298	1	0	0.3897		rs4129009	0.3897
FAM175A	4	84382092	1	0	0.3935		rs4693089	0.3935
MRPS18C	4	84377085	1	0	0.3935		rs4693089	0.3935
RHBDD3	22	29655841	1	0	0.4303		rs9537	0.4303
APOBEC3B	22	39378352	7	0	0.4541		rs112245252	0.1318
ZBTB38	3	141043055	5	0	0.4578		rs7626871	0.1371
AP006621.6	11	781645	6	0	0.4607		rs11246290	0.1391
EFEMP2	11	65633912	3	0	0.4611		rs680948	0.1151
COX11	17	53029263	7	0	0.4902		rs35830931	0.1048
SETD9	5	56205087	6	0	0.4952		rs6884514	0.1442
SIVA1	14	105219437	5	0	0.5046		rs12878684	0.06172
AC010335.1	19	18553705	7	0	0.5136		rs3746184	0.1003
CTD-3137H5.1	19	18552229	7	0	0.5136		rs3746184	0.1003
CES1	16	55836763	9	1	0.5375		rs72819537	0.01493
AMFR	16	56395364	19	1	0.5478		rs2617840	0.04346
SMG9	19	44235301	2	0	0.5743		rs11083720	0.3121
PGPEP1	19	18451397	14	0	0.5875		rs1978423	0.09079
KCNN4	19	44270685	6	0	0.6093		rs445752	0.06902
ESR1	6	151977826	1	0	0.6301		rs12525163	0.6301
CCDC91	12	28286182	2	0	0.6464		rs77127094	0.3518
ATF7IP	12	14518610	1	0	0.6696		rs7968235	0.6696
RNF115	1	145611036	1	0	0.6748		rs17352469	0.6748
ARRDC3	5	90664541	1	0	0.6798		rs6862125	0.6798
APOBEC3B-AS1	22	39387564	6	0	0.6917		rs12157810	0.3065
ELL	19	18553473	8	0	0.6943		rs3746184	0.1003
RP11-486M23.2	8	29405688	1	0	0.7142		rs7845421	0.7142
ATP6AP1L	5	81575281	10	0	0.733		rs1053173	0.08806
ENPP7	17	77704681	4	0	0.735		rs7209080	0.3154
RPS23	5	81569177	17	1	0.7456		rs144203559	0.03534
SSBP4	19	18529674	2	0	0.7465		rs73923128	0.5019
BTN2A3P	6	26421619	2	0	0.7558		rs56401801	0.5235
NUDT17	1	145586115	2	0	0.7664		rs41315701	0.5541
CEND1	11	787104	1	0	0.7882		rs4963156	0.7882
BCL2L15	1	114420790	1	0	0.7968		rs1217382	0.7968
HLF	17	53342373	1	0	0.8319		rs2541236	0.8319
HSPA4	5	132387654	3	0	0.8371		rs803221	0.4406
HIST1H2BL	6	27775257	1	0	0.8814		rs13195728	0.8814
PPIL3	2	201735630	19	0	0.9064		rs2518142	0.05465
HAPLN4	19	19366450	1	0	0.9459		rs2315282	0.9459
CTD-2116F7.1	17	77681075	2	0	0.9491		rs3923265	0.7526
HIST1H4L	6	27840926	2	0	0.9557		rs2393915	0.7763
AC007283.5	2	202031688	2	0	0.9581		rs6736233	0.8042
DCLRE1B	1	114447763	1	0	0.9618		rs6674384	0.9618
TM6SF2	19	19375173	1	0	0.9775		rs4808941	0.9775
OGFOD1	16	56485402	3	0	0.9822		rs112047370	0.7839
