# Supplementary material for: Genome-wide association and transcriptome studies identify target genes and risk loci for breast cancer
Source: Nat Commun. 2019 Apr 15;10:1741. doi: 10.1038/s41467-018-08053-5 (PMC6465407; doi:10.1038/s41467-018-08053-5)
Supplement: Supplementary file 15 — Supplementary Data 14 [file 41467_2018_8053_MOESM15_ESM.xlsx]

## Sheet: ST14
Supplementary Data 14. Variants independently associated with ER-negative breast cancer risk in the joint association analysis (P<5x10-8)
Index	Chr	BP	Context	Sentinel risk variant	GWAS P-value#
					Original single-variant analysis	Joint association analysis
1	1	10563364	[PEX14]	rs202087283	1.664e-21	2.55611e-13
2	1	10581051	[PEX14]	rs2506885	2.857e-20	8.28731e-12
3	1	202190546	[LGR6]	rs4950774	5.471e-11	7.43275e-11
4	1	204518842	[MDM4]	rs4245739	7.011e-26	1.09506e-25
5	2	19309911	NT5C1B---[]--MIR4757	rs10209121	1.158e-08	6.90711e-09
6	2	25129473	[ADCY3]	rs6725517	1.344e-08	8.57294e-09
7	2	29179452	WDR43-[]-FAM179A	rs12472404	7.836e-14	6.78207e-14
8	2	121079515	RALB-[]-INHBB	rs4528762	9.277e-18	1.14419e-17
9	2	202122995	[CASP8]	rs3769823	3.208e-11	1.45208e-11
10	2	208775856	[PLEKHM3]	rs2621472	8.232e-08	2.289e-08
11	2	218294217	[DIRC3]	rs12990503	8.914e-10	5.31368e-10
12	5	1279790	[TERT]	rs10069690	1.881e-49	6.3133e-40
13	5	1292118	[TERT]	rs71595003	4.104e-08	4.28687e-08
14	5	1297488	TERT-[]-MIR4457	rs2736108	8.72e-27	1.26028e-22
15	5	58429733	[PDE4D]	rs3901540	1.665e-08	1.6845e-08
16	5	158244083	[EBF1]	rs1432679	1.045e-11	1.09966e-11
17	6	82295951	BCKDHB---[]--FAM46A	rs56309329	1.317e-08	1.29349e-08
18	6	130349119	[L3MBTL3]	rs6569648	8.327e-10	7.47182e-10
19	6	151946152	CCDC170-[]-ESR1	rs11155804	7.078e-45	8.29587e-34
20	6	151946175	CCDC170-[]-ESR1	rs62673961	1.525e-10	1.43125e-09
21	6	151952332	CCDC170-[]-ESR1	rs9397437	1.902e-45	4.46692e-27
22	6	152024415	[ESR1]	rs851983	3.809e-08	3.58091e-20
23	6	152031496	[ESR1]	rs76956704	2.893e-12	3.18705e-08
24	6	152155727	[ESR1]	rs827424	0.0008636	1.21723e-08
25	6	152435833	ESR1-[]-SYNE1	rs2747651	4.619e-14	1.80453e-11
26	8	170692	[RPL23AP53]	rs66823261	3.278e-08	3.55607e-08
27	8	36849946	KCNU1-[]---ZNF703	rs4286946	2.816e-12	2.88451e-12
28	8	76360637	[HNF4G]	rs189268208	1.191e-08	1.15648e-08
29	8	124591463	FBXO32-[]-KLHL38	rs200389516	5.002e-08	1.62965e-08
30	8	124757661	ANXA13-[]-FAM91A1	rs17350191	1.735e-11	5.43673e-12
31	8	128372172	CCAT1--[]-POU5F1B	rs10096351	3.114e-10	6.51715e-11
32	9	21959751	[MTAP]	rs2518717	3.706e-15	3.88846e-15
33	10	64299890	[ZNF365]	rs10995201	4.59e-08	4.59976e-08
34	10	114782803	[TCF7L2]	rs6585202	6.507e-15	8.40177e-15
35	11	108315606	[C11orf65]	rs149934734	2.109e-11	3.38363e-08
36	11	108333974	[C11orf65]	rs78462478	7.418e-13	1.36927e-09
37	11	129463060	BARX2--[]--TMEM45B	rs10894076	1.844e-10	1.6926e-10
38	12	28174817	PTHLH-[]--CCDC91	rs7297051	2.319e-31	2.9242e-30
39	12	28348091	[CCDC91]	rs113408495	1.058e-09	1.40845e-08
40	12	96027759	USP44-[]-PGAM1P5	rs17356907	1.006e-08	1.02937e-08
41	13	73806982	KLF5--[]--KLF12	rs12870942	4.923e-11	7.39552e-09
42	13	73964519	KLF5--[]--KLF12	rs8002929	8.937e-16	1.27107e-13
43	14	69029203	[RAD51B]	rs2158357	1.075e-10	9.38074e-11
44	16	4106788	[ADCY9]	rs11076805	1.367e-08	1.30195e-08
45	16	52583143	TOX3-[]---CHD9	rs4784226	5.664e-25	5.79688e-26
46	16	53809123	[FTO]	rs55872725	5.969e-14	7.24984e-20
47	16	53853207	[FTO]	rs8050124	2.154e-09	4.81442e-15
48	18	25401204	AQP4-AS1---[]--CDH2	rs36194942	1.414e-08	1.48739e-08
49	19	11423703	[TSPAN16]	rs322144	7.418e-09	7.7137e-10
50	19	17395401	[ANKLE1]	rs4808076	4.564e-53	4.7794e-17
51	19	17404269	[ABHD8]	rs150453871	1.401e-44	8.24992e-09
52	19	30277729	C19orf12-[]-CCNE1	rs113701136	6.775e-09	7.54724e-09
53	19	44281824	[KCNN4]	rs111402121	2.673e-09	2.96939e-09
54	22	40904707	[MKL1]	rs66987842	4.025e-13	3.43295e-13
# P-values in this table have not been corrected for the LD-score regression intercept of 1.0637
