# Supplementary material for: Genome-wide association and transcriptome studies identify target genes and risk loci for breast cancer
Source: Nat Commun. 2019 Apr 15;10:1741. doi: 10.1038/s41467-018-08053-5 (PMC6465407; doi:10.1038/s41467-018-08053-5)
Supplement: Supplementary file 16 — Supplementary Data 15 [file 41467_2018_8053_MOESM16_ESM.xlsx]

## Sheet: ST15
Supplementary Data 15. Sentinel risk variants for ER-negative breast cancer in LD (r2>0.8) with one or more sentinel eQTL
Index	Chr	BP	Context	Sentinel risk variant	GWAS P-value#			Gene	Sentinel eQTL	LD (r2) with sentinel risk variant	Association between sentinel eQTL and gene expression					Association between sentinel eQTL and ER-negative breast cancer risk in Milne et al (2017)					Directional effect of eQTL disease protective allele on gene expression
					Published single-variantanalysis	Joint association analysis					eQTL dataset	Effect allele	Effect	P-value		Effect allele	Other allele	Beta	P-value
1	1	10563364	[PEX14]	rs202087283	1.664e-21	2.55611e-13		PEX14	rs652771	0.9	Chen_MONOCYTES	NA	NA	2.4e-20		A	G	0.0995	9.177e-21		NA
1	1	10563364	[PEX14]	rs202087283	1.664e-21	2.55611e-13		PEX14	rs668805	0.9	Zeller_MONOCYTES	NA	NA	1.2e-19		A	G	0.0991	1.329e-20		NA
1	1	10563364	[PEX14]	rs202087283	1.664e-21	2.55611e-13		PEX14	rs585870	0.9	Nedelec_MACROPHAGES-salmonella-reQTL	NA	0.235	3.4e-11		A	C	0.0993	1.108e-20		NA
4	1	204518842	[MDM4]	rs4245739	7.011e-26	1.09506e-25		MDM4	rs10900595	0.92	Westra_WHOLEBLOOD	C	-19.289	6.6e-83		A	C	-0.1057	6.252e-23		Increased
4	1	204518842	[MDM4]	rs4245739	7.011e-26	1.09506e-25		PIK3C2B	rs4951391	0.91	Zhernakova_WHOLEBLOOD-gene-primary	A	9.906	3.9e-23		A	G	0.1058	6.471e-23		Decreased
4	1	204518842	[MDM4]	rs4245739	7.011e-26	1.09506e-25		MDM4	rs7556371	0.84	Grundberg_LCLS	G	-0.179	2.1e-23		A	G	-0.098	5.96e-20		Increased
4	1	204518842	[MDM4]	rs4245739	7.011e-26	1.09506e-25		MDM4	rs7556371	0.84	Fairfax_MONOCYTES-NAIVE	NA	NA	2.2e-19		A	G	-0.098	5.96e-20		NA
4	1	204518842	[MDM4]	rs4245739	7.011e-26	1.09506e-25		MDM4	rs7556371	0.84	Zeller_MONOCYTES	NA	NA	1.1e-13		A	G	-0.098	5.96e-20		NA
4	1	204518842	[MDM4]	rs4245739	7.011e-26	1.09506e-25		MDM4	rs10900601	0.82	Kasela_CD4TCELLS	A	-6.18	6.4e-10		A	G	0.0971	1.634e-19		Increased
6	2	25129473	[ADCY3]	rs6725517	1.344e-08	8.57294e-09		ADCY3	rs3037312	0.96	Quach_MONOCYTES-R848	NA	0.33	5.3e-10		A	AGT	-0.0554	1.954e-07		NA
6	2	25129473	[ADCY3]	rs6725517	1.344e-08	8.57294e-09		DNAJC27	rs2384057	0.94	GTEx_WHOLEBLOOD	G	0.41	5.7e-21		C	G	0.0571	3.14e-08		Increased
6	2	25129473	[ADCY3]	rs6725517	1.344e-08	8.57294e-09		CENPO	rs2384057	0.94	GTEx_ADIPOSE	G	0.273	4.8e-14		C	G	0.0571	3.14e-08		Increased
6	2	25129473	[ADCY3]	rs6725517	1.344e-08	8.57294e-09		ADCY3	rs11687089	0.91	GTEx_ADIPOSE	C	0.266	1.7e-18		T	C	0.0542	1.587e-07		Increased
6	2	25129473	[ADCY3]	rs6725517	1.344e-08	8.57294e-09		ADCY3	rs11687089	0.91	Peters_MONOCYTES	NA	NA	5.2e-13		T	C	0.0542	1.587e-07		NA
6	2	25129473	[ADCY3]	rs6725517	1.344e-08	8.57294e-09		ADCY3	rs6733224	0.9	Grundberg_LCLS	T	0.117	2e-17		T	C	0.0522	3.59e-07		Decreased
6	2	25129473	[ADCY3]	rs6725517	1.344e-08	8.57294e-09		ADCY3	rs6752483	0.9	Lee_DENDRITIC-Flu	NA	NA	8.6e-15		T	C	-0.0502	9.66e-07		NA
6	2	25129473	[ADCY3]	rs6725517	1.344e-08	8.57294e-09		CENPO	rs7576172	0.9	Geuvadis_LCLS	NA	NA	7.4e-13		A	G	0.0521	3.725e-07		NA
6	2	25129473	[ADCY3]	rs6725517	1.344e-08	8.57294e-09		ADCY3	rs7567997	0.85	Zeller_MONOCYTES	NA	NA	1.5e-114		T	C	0.0506	8.064e-07		NA
6	2	25129473	[ADCY3]	rs6725517	1.344e-08	8.57294e-09		ADCY3	rs13407913	0.85	Fairfax_MONOCYTES-IFN	NA	NA	1.6e-104		A	G	0.0506	8.002e-07		NA
6	2	25129473	[ADCY3]	rs6725517	1.344e-08	8.57294e-09		ADCY3	rs13407913	0.85	Raj_MONOCYTES	NA	NA	4.3e-52		A	G	0.0506	8.002e-07		NA
6	2	25129473	[ADCY3]	rs6725517	1.344e-08	8.57294e-09		ADCY3	rs13407913	0.85	Davenport_LEUCOCYTES	NA	NA	9.2e-33		A	G	0.0506	8.002e-07		NA
6	2	25129473	[ADCY3]	rs6725517	1.344e-08	8.57294e-09		CENPO	rs6545776	0.85	GTEx_WHOLEBLOOD	C	0.599	1.3e-31		A	C	0.0508	7.343e-07		Increased
6	2	25129473	[ADCY3]	rs6725517	1.344e-08	8.57294e-09		ADCY3	rs11892869	0.85	Chen_MONOCYTES	NA	NA	1.2e-30		A	T	0.0506	7.89e-07		NA
6	2	25129473	[ADCY3]	rs6725517	1.344e-08	8.57294e-09		ADCY3	rs139058744	0.85	Chiang_WHOLEBLOOD	GCTCA	0.976	1.5e-19		G	GCTCA	0.0502	1.748e-06		Increased
6	2	25129473	[ADCY3]	rs6725517	1.344e-08	8.57294e-09		DNAJC27	rs13407913	0.85	Davenport_LEUCOCYTES	NA	NA	1.4e-16		A	G	0.0506	8.002e-07		NA
6	2	25129473	[ADCY3]	rs6725517	1.344e-08	8.57294e-09		ADCY3	rs11892869	0.85	Quach_MONOCYTES-IAV	NA	-0.55	2.6e-15		A	T	0.0506	7.89e-07		NA
6	2	25129473	[ADCY3]	rs6725517	1.344e-08	8.57294e-09		CENPO	rs13407913	0.85	Walsh_WHOLEBLOOD	NA	-0.544	1.2e-13		A	G	0.0506	8.002e-07		NA
6	2	25129473	[ADCY3]	rs6725517	1.344e-08	8.57294e-09		ADCY3	rs6545776	0.85	Walsh_WHOLEBLOOD	NA	-0.481	7.2e-11		A	C	0.0508	7.343e-07		NA
6	2	25129473	[ADCY3]	rs6725517	1.344e-08	8.57294e-09		ADCY3	rs916485	0.83	Momozawa_MONOCYTES	C	0.425	4.6e-34		T	C	0.0496	1.361e-06		Increased
6	2	25129473	[ADCY3]	rs6725517	1.344e-08	8.57294e-09		ADCY3	rs6722022	0.82	GTEx_WHOLEBLOOD	G	0.85	7.5e-61		NA	NA	NA	NA		NA
7	2	29179452	WDR43-[]-FAM179A	rs12472404	7.836e-14	6.78207e-14		WDR43	rs3924271	0.98	Geuvadis_LCLS	NA	NA	2e-25		A	G	-0.0852	3.776e-13		NA
8	2	121079515	RALB-[]-INHBB	rs4528762	9.277e-18	1.14419e-17		RALB	rs4528762	same_snp	Zhernakova_WHOLEBLOOD-gene-primary	C	6.979	3e-12		A	C	0.1053	9.277e-18		Increased
9	2	202122995	[CASP8]	rs3769823	3.208e-11	1.45208e-11		CASP8	rs3769823	same_snp	Battle_WHOLEBLOOD-splice	NA	NA	5.1e-17		A	G	0.0684	3.208e-11		NA
18	6	130349119	[L3MBTL3]	rs6569648	8.327e-10	7.47182e-10		L3MBTL3	rs6569648	same_snp	Battle_WHOLEBLOOD	NA	NA	4.7e-112		T	C	0.0708	8.327e-10		NA
18	6	130349119	[L3MBTL3]	rs6569648	8.327e-10	7.47182e-10		L3MBTL3	rs6569648	same_snp	Jansen_WHOLEBLOOD	C	0.352	1.6e-57		T	C	0.0708	8.327e-10		Increased
18	6	130349119	[L3MBTL3]	rs6569648	8.327e-10	7.47182e-10		L3MBTL3	rs6569648	same_snp	Zeller_MONOCYTES	NA	NA	5.3e-52		T	C	0.0708	8.327e-10		NA
18	6	130349119	[L3MBTL3]	rs6569648	8.327e-10	7.47182e-10		L3MBTL3	rs6569648	same_snp	Fehrmann_WHOLEBLOOD	G	11.68	1.6e-31		T	C	0.0708	8.327e-10		NA
18	6	130349119	[L3MBTL3]	rs6569648	8.327e-10	7.47182e-10		L3MBTL3	rs6569648	same_snp	Davenport_WHOLEBLOOD	C	0.294	1.1e-28		T	C	0.0708	8.327e-10		Increased
18	6	130349119	[L3MBTL3]	rs6569648	8.327e-10	7.47182e-10		L3MBTL3	rs6569648	same_snp	Murphy_CD4TCELLS	NA	NA	5.9e-23		T	C	0.0708	8.327e-10		NA
18	6	130349119	[L3MBTL3]	rs6569648	8.327e-10	7.47182e-10		L3MBTL3	rs6569648	same_snp	Davenport_LEUCOCYTES	NA	NA	1.4e-14		T	C	0.0708	8.327e-10		NA
19	6	151946152	CCDC170-[]-ESR1	rs11155804	7.078e-45	8.29587e-34		CCDC170	rs6929137	0.87	Zhernakova_WHOLEBLOOD-gene-primary	A	7.647	2.1e-14		A	G	0.1381	3.46e-42		Decreased
22	6	152024415	[ESR1]	rs851983	3.809e-08	3.58091e-20		ESR1	rs851996	0.88	Zhernakova_WHOLEBLOOD-gene-primary	T	-9.053	1.4e-19		T	C	0.0536	3.074e-08		Increased
22	6	152024415	[ESR1]	rs851983	3.809e-08	3.58091e-20		ESR1	rs1293936	0.86	Raj_CD4TCELLS	NA	NA	1.6e-10		T	G	-0.0526	6.533e-08		NA
25	6	152435833	ESR1-[]-SYNE1	rs2747651	4.619e-14	1.80453e-11		SYNE1	rs910416	0.98	Huang_PBMCS	T	-0.406	1.2e-17		T	C	0.0704	2.775e-13		Increased
26	8	170692	[RPL23AP53]	rs66823261	3.278e-08	3.55607e-08		RP5-855D21.3	rs3008281	0.86	GTEx_ADIPOSE	C	0.353	1.7e-10		T	C	-0.0645	4.983e-08		Decreased
27	8	36849946	KCNU1-[]---ZNF703	rs4286946	2.816e-12	2.88451e-12		ZNF703	rs7816345	1	GTEx_ADIPOSE	T	-0.339	1.9e-13		T	C	-0.0844	1.934e-11		Decreased
35	11	108315606	[C11orf65]	rs149934734	2.109e-11	3.38363e-08		ATM	rs141379009	1	Raj_CD4TCELLS	NA	NA	1e-11		T	G	0.2296	2.452e-11		NA
36	11	108333974	[C11orf65]	rs78462478	7.418e-13	1.36927e-09		CUL5	rs228606	0.98	Westra_WHOLEBLOOD	T	7.013	2.3e-12		T	G	-0.0679	3.865e-12		Increased
36	11	108333974	[C11orf65]	rs78462478	7.418e-13	1.36927e-09		NPAT	rs228606	0.98	Zhernakova_WHOLEBLOOD-gene-primary	T	6.739	1.6e-11		T	G	-0.0679	3.865e-12		Increased
36	11	108333974	[C11orf65]	rs78462478	7.418e-13	1.36927e-09		CUL5	rs228606	0.98	LloydJones_WHOLEBLOOD	T	0.18	2.7e-10		T	G	-0.0679	3.865e-12		Increased
50	19	17395401	[ANKLE1]	rs4808076	4.564e-53	4.7794e-17		DDA1	rs13343778	0.99	Jansen_WHOLEBLOOD	T	0.147	1.3e-12		T	G	0.1536	7.264e-49		Decreased
51	19	17404269	[ABHD8]	rs150453871	1.401e-44	8.24992e-09		OCEL1	rs8108174	0.99	Chen_MONOCYTES	NA	NA	5.9e-13		A	T	-0.1373	5.021e-46		NA
52	19	30277729	C19orf12-[]-CCNE1	rs113701136	6.775e-09	7.54724e-09		CCNE1	rs8102137	0.86	Yao_WHOLEBLOOD	T	0.022	2.3e-10		T	C	-0.0561	3.733e-08		Increased
53	19	44281824	[KCNN4]	rs111402121	2.673e-09	2.96939e-09		SMG9	rs11879798	0.99	Pala_LEUCOCYTES	G	-0.454	6e-15		A	G	0.0602	5.53e-09		Decreased
53	19	44281824	[KCNN4]	rs111402121	2.673e-09	2.96939e-09		KCNN4	rs62116961	0.98	Zhernakova_WHOLEBLOOD-exon-primary	C	39.286	3.3e-310		C	G	0.0603	4.922e-09		Decreased
53	19	44281824	[KCNN4]	rs111402121	2.673e-09	2.96939e-09		KCNN4	rs62116961	0.98	LloydJones_WHOLEBLOOD	C	0.54	3.3e-77		C	G	0.0603	4.922e-09		Decreased
53	19	44281824	[KCNN4]	rs111402121	2.673e-09	2.96939e-09		KCNN4	rs62116961	0.98	Pala_LEUCOCYTES	G	-1.079	7.7e-64		C	G	0.0603	4.922e-09		Decreased
53	19	44281824	[KCNN4]	rs111402121	2.673e-09	2.96939e-09		KCNN4	rs56344893	0.98	Chen_MONOCYTES	NA	NA	7.4e-60		A	C	0.0606	4.426e-09		NA
53	19	44281824	[KCNN4]	rs111402121	2.673e-09	2.96939e-09		KCNN4	rs56344893	0.98	Walsh_WHOLEBLOOD	NA	-0.953	6.4e-41		A	C	0.0606	4.426e-09		NA
53	19	44281824	[KCNN4]	rs111402121	2.673e-09	2.96939e-09		KCNN4	rs56681946	0.98	GTEx_WHOLEBLOOD	C	0.505	5.2e-33		T	C	-0.0607	4.016e-09		Decreased
53	19	44281824	[KCNN4]	rs111402121	2.673e-09	2.96939e-09		SMG9	rs62116961	0.98	Zhernakova_WHOLEBLOOD-gene-primary	C	9.607	7.5e-22		C	G	0.0603	4.922e-09		Decreased
53	19	44281824	[KCNN4]	rs111402121	2.673e-09	2.96939e-09		KCNN4	rs34144623	0.93	Alasoo_MACROPHAGES-salmonella	NA	NA	2.4e-13		CA	C	-0.063	3.7e-09		NA
53	19	44281824	[KCNN4]	rs111402121	2.673e-09	2.96939e-09		KCNN4	rs34144623	0.93	Alasoo_MACROPHAGES-naive	NA	NA	4.3e-12		CA	C	-0.063	3.7e-09		NA
53	19	44281824	[KCNN4]	rs111402121	2.673e-09	2.96939e-09		KCNN4	rs34144623	0.93	Alasoo_MACROPHAGES-IFNg	NA	NA	4e-11		CA	C	-0.063	3.7e-09		NA
53	19	44281824	[KCNN4]	rs111402121	2.673e-09	2.96939e-09		KCNN4	rs11083720	0.9	Raj_CD4TCELLS	NA	NA	2.7e-10		T	G	0.0591	1.312e-08		NA
53	19	44281824	[KCNN4]	rs111402121	2.673e-09	2.96939e-09		KCNN4	rs11083720	0.9	Kasela_CD4TCELLS	T	6.143	8.1e-10		T	G	0.0591	1.312e-08		Decreased
54	22	40904707	[MKL1]	rs66987842	4.025e-13	3.43295e-13		MCHR1	rs6001930	0.96	Yao_WHOLEBLOOD	T	0.036	1.6e-11		T	C	-0.1048	5.836e-12		Increased
# P-values in this table have not been corrected for the LD-score regression intercept of 1.0637
# P-values in this table have not been corrected for the LD-score regression intercept of 1.0637
