# Supplementary material for: Genome-wide association and transcriptome studies identify target genes and risk loci for breast cancer
Source: Nat Commun. 2019 Apr 15;10:1741. doi: 10.1038/s41467-018-08053-5 (PMC6465407; doi:10.1038/s41467-018-08053-5)
Supplement: Supplementary file 17 — Supplementary Data 16 [file 41467_2018_8053_MOESM17_ESM.xlsx]

## Sheet: ST16
Supplementary Data 16. Predicted target genes of sentinel risk variants for ER-negative breast cancer.
Chr	Bp	Sentinel risk variant	GWAS P-value#	Context	Sentinel eQTL in LD (r2>0.8) with sentinel risk variant						Sentinel eQTL association in GTEx V7: breast vs. blood				OncoScore
					Sentinel eQTL	r2 with sentinel risk variant	eQTL dataset	eQTL P-value	Gene		Breast P-value (n=251)	Blood P-value (n=369)	Directional effect: breast vs. blood
1	10563364	rs202087283	2.55611e-13	[PEX14]	rs652771	0.9	Chen_MONOCYTES	2.4e-20	PEX14		0.00055	0.00083	Same		11.7
1	204518842	rs4245739	1.09506e-25	[MDM4]	rs10900595	0.92	Westra_WHOLEBLOOD	6.6e-83	MDM4		0.3	3.1e-06	Same		85.88
1	204518842	rs4245739	1.09506e-25	[MDM4]	rs4951391	0.91	Zhernakova_WHOLEBLOOD-gene-primary	3.9e-23	PIK3C2B		0.034	0.89	Same		52.63
2	25129473	rs6725517	8.57294e-09	[ADCY3]	rs3037312	0.96	Quach_MONOCYTES-R848	5.3e-10	ADCY3		NA	NA	NA		17.16
2	25129473	rs6725517	8.57294e-09	[ADCY3]	rs2384057	0.94	GTEx_WHOLEBLOOD	5.7e-21	DNAJC27		0.14	5.7e-21	Same		0
2	25129473	rs6725517	8.57294e-09	[ADCY3]	rs2384057	0.94	GTEx_ADIPOSE	4.8e-14	CENPO		0.036	6e-28	Same		30.04
2	29179452	rs12472404	6.78207e-14	WDR43-[]-FAM179A	rs3924271	0.98	Geuvadis_LCLS	2e-25	WDR43		0.93	0.51	Opposite		0
2	121079515	rs4528762	1.14419e-17	RALB-[]-INHBB	rs4528762	same_snp	Zhernakova_WHOLEBLOOD-gene-primary	3e-12	RALB		0.46	0.36	Opposite		53.22
2	202122995	rs3769823	1.45208e-11	[CASP8]	rs3769823	same_snp	Battle_WHOLEBLOOD-splice	5.1e-17	CASP8		2.2e-21	1.4e-15	Same		63.88
6	130349119	rs6569648	7.47182e-10	[L3MBTL3]	rs6569648	same_snp	Battle_WHOLEBLOOD	4.7e-112	L3MBTL3		9.9e-17	2.6e-31	Same		35.55
6	151946152	rs11155804	8.29587e-34	CCDC170-[]-ESR1	rs6929137	0.87	Zhernakova_WHOLEBLOOD-gene-primary	2.1e-14	CCDC170		2e-05	0.42	Opposite		57.94
6	152024415	rs851983	3.58091e-20	[ESR1]	rs851996	0.88	Zhernakova_WHOLEBLOOD-gene-primary	1.4e-19	ESR1		0.47	0.046	Opposite		44.64
6	152435833	rs2747651	1.80453e-11	ESR1-[]-SYNE1	rs910416	0.98	Huang_PBMCS	1.2e-17	SYNE1		0.77	0.21	Opposite		23.52
8	170692	rs66823261	3.55607e-08	[RPL23AP53]	rs3008281	0.86	GTEx_ADIPOSE	1.7e-10	RP5-855D21.3		0.00019	0.0062	Same		N/A
8	36849946	rs4286946	2.88451e-12	KCNU1-[]---ZNF703	rs7816345	1	GTEx_ADIPOSE	1.9e-13	ZNF703		5.5e-06	0.29	Opposite		75.38
11	108315606	rs149934734	3.38363e-08	[C11orf65]	rs141379009	1	Raj_CD4TCELLS	1e-11	ATM		0.28	0.67	Opposite		40.98
11	108333974	rs78462478	1.36927e-09	[C11orf65]	rs228606	0.98	Westra_WHOLEBLOOD	2.3e-12	CUL5		0.3	0.54	Opposite		32.1
11	108333974	rs78462478	1.36927e-09	[C11orf65]	rs228606	0.98	Zhernakova_WHOLEBLOOD-gene-primary	1.6e-11	NPAT		0.11	0.43	Opposite		47.45
19	17395401	rs4808076	4.7794e-17	[ANKLE1]	rs13343778	0.99	Jansen_WHOLEBLOOD	1.3e-12	DDA1		0.7	0.76	Opposite		15
19	17404269	rs150453871	8.24992e-09	[ABHD8]	rs8108174	0.99	Chen_MONOCYTES	5.9e-13	OCEL1		2.9e-05	1.9e-06	Same		0
19	30277729	rs113701136	7.54724e-09	C19orf12-[]-CCNE1	rs8102137	0.86	Yao_WHOLEBLOOD	2.3e-10	CCNE1		0.013	0.51	Same		75.36
19	44281824	rs111402121	2.96939e-09	[KCNN4]	rs11879798	0.99	Pala_LEUCOCYTES	6e-15	SMG9		0.047	0.95	Same		0
19	44281824	rs111402121	2.96939e-09	[KCNN4]	rs62116961	0.98	Zhernakova_WHOLEBLOOD-exon-primary	3.3e-310	KCNN4		0.87	1.4e-31	Opposite		17.05
22	40904707	rs66987842	3.43295e-13	[MKL1]	rs6001930	0.96	Yao_WHOLEBLOOD	1.6e-11	MCHR1		0.67	0.0017	Opposite		3.6
# Obtained in joint association analysis.
N/A not available
