# Supplementary material for: Genome-wide association and transcriptome studies identify target genes and risk loci for breast cancer
Source: Nat Commun. 2019 Apr 15;10:1741. doi: 10.1038/s41467-018-08053-5 (PMC6465407; doi:10.1038/s41467-018-08053-5)
Supplement: Supplementary file 18 — Supplementary Data 17 [file 41467_2018_8053_MOESM18_ESM.xlsx]

## Sheet: ST17
Supplementary Data 17. Genes identified as likely targets of ER-negative breast cancer risk variants in this study.
Chr	BP	Sentinel risk variant*	GWAS P-value#		Context	Predicted target genes
			Published single-variant analysis	Joint association analysis		Total number	Also identified in Milne et al. (2017) based on breast-specific data			Novel predictions
							Number	Genes		Number	Genes
1	10563364	rs202087283	1.664e-21	2.55611e-13	[PEX14]	1	0	NA		1	PEX14
1	204518842	rs4245739	7.011e-26	1.09506e-25	[MDM4]	2	0	NA		2	MDM4,PIK3C2B
2	25129473	rs6725517*	1.344e-08	8.57294e-09	[ADCY3]	3	3	ADCY3,CENPO,DNAJC27		0	NA
2	29179452	rs12472404	7.836e-14	6.78207e-14	WDR43-[]-FAM179A	1	0	NA		1	WDR43
2	121079515	rs4528762	9.277e-18	1.14419e-17	RALB-[]-INHBB	1	0	NA		1	RALB
2	202122995	rs3769823	3.208e-11	1.45208e-11	[CASP8]	1	0	NA		1	CASP8
6	130349119	rs6569648*	8.327e-10	7.47182e-10	[L3MBTL3]	1	1	L3MBTL3		0	NA
6	151946152	rs11155804	7.078e-45	8.29587e-34	CCDC170-[]-ESR1	1	0	NA		1	CCDC170
6	152024415	rs851983	3.809e-08	3.58091e-20	[ESR1]	1	0	NA		1	ESR1
6	152435833	rs2747651	4.619e-14	1.80453e-11	ESR1-[]-SYNE1	1	0	NA		1	SYNE1
8	170692	rs66823261*	3.278e-08	3.55607e-08	[RPL23AP53]	1	0	NA		1	RP5-855D21.3
8	36849946	rs4286946	2.816e-12	2.88451e-12	KCNU1-[]---ZNF703	1	0	NA		1	ZNF703
11	108315606	rs149934734	2.109e-11	3.38363e-08	[C11orf65]	1	1	ATM		0	NA
11	108333974	rs78462478*	7.418e-13	1.36927e-09	[C11orf65]	2	1	NPAT		1	CUL5
19	17395401	rs4808076	4.564e-53	4.7794e-17	[ANKLE1]	1	0	NA		1	DDA1
19	17404269	rs150453871	1.401e-44	8.24992e-09	[ABHD8]	1	0	NA		1	OCEL1
19	30277729	rs113701136*	6.775e-09	7.54724e-09	C19orf12-[]-CCNE1	1	1	CCNE1		0	NA
19	44281824	rs111402121	2.673e-09	2.96939e-09	[KCNN4]	2	0	NA		2	KCNN4,SMG9
22	40904707	rs66987842	4.025e-13	3.43295e-13	[MKL1]	1	0	NA		1	MCHR1
# P-values in this table have not been corrected for the LD-score regression intercept of 1.1072.
* SNPs with an association with ER-negative breast cancer risk first reported in the Milne et al. (2017) GWAS, and therefore for which likely target genes were reported by Milne et al.
# P-values in this table have not been corrected for the LD-score regression intercept of 1.1072.
