# Supplementary material for: Genome-wide association and transcriptome studies identify target genes and risk loci for breast cancer
Source: Nat Commun. 2019 Apr 15;10:1741. doi: 10.1038/s41467-018-08053-5 (PMC6465407; doi:10.1038/s41467-018-08053-5)
Supplement: Supplementary file 19 — Supplementary Data 18 [file 41467_2018_8053_MOESM19_ESM.xlsx]

## Sheet: ST18
Supplementary Data 18. Summary of directional effect of individual sentinel risk variants for ER-negative breast cancer on target gene expression.
Gene	Number of eQTL datasets for which the disease protective allele of the sentinel risk variant was associated with:
	Higher gene expression	Lower gene expression
Genes for which lower expression was associated with lower disease risk
KCNN4	0	5
SMG9	0	2
CCDC170	0	1
DDA1	0	1
PIK3C2B	0	1
RP5-855D21.3	0	1
ZNF703	0	1
Genes for which higher expression was associated with lower disease risk
MDM4	3	0
CENPO	2	0
CUL5	2	0
L3MBTL3	2	0
CCNE1	1	0
DNAJC27	1	0
ESR1	1	0
MCHR1	1	0
NPAT	1	0
RALB	1	0
SYNE1	1	0
Genes for which there was ambiguous directional effect between different eQTL datasets
ADCY3	3	1
