# Supplementary material for: Genome-wide association and transcriptome studies identify target genes and risk loci for breast cancer
Source: Nat Commun. 2019 Apr 15;10:1741. doi: 10.1038/s41467-018-08053-5 (PMC6465407; doi:10.1038/s41467-018-08053-5)
Supplement: Supplementary file 20 — Supplementary Data 19 [file 41467_2018_8053_MOESM20_ESM.xlsx]

## Sheet: ST19
Supplementary Data 19. Subset of plausible target genes that were also predicted to be the target of sentinel risk variants for ER-negative breast cancer based on the presence of enhancer-promoter chromatin interactions (cHi-C, ChIA-PET or isHi-C) and a significant correlation between enhancer epigenetic marks and gene expression levels (PreSTIGE, Hnisz, IM-PET, FANTOM5).
Predicted target gene	Chr	Bp	Gene context	Sentinel risk variant	Number of datasets supporting the target gene prediction	Supporting observations
PEX14	1	10563364	[PEX14]	rs202087283	29	ChIA-PET:K562;cHi-C:CD34;cHi-C:GM12878;cHi-C,Hnisz:GM12878;cHi-C,Hnisz,IM-PET:GM12878;cHi-C,IM-PET:GM12878;Hnisz:BI_CD34_Primary_RO01536;Hnisz:BI_CD4_Memory_Primary_7pool;Hnisz:BI_CD4p_CD225int_CD127p_Tmem;Hnisz:BI_CD4p_CD25-_CD45RAp_Naive;Hnisz:BI_CD4p_CD25-_CD45ROp_Memory;Hnisz:BI_CD4p_CD25-_Il17-_PMAstim_Th;Hnisz:BI_CD4p_CD25-_Il17p_PMAstim_Th1;Hnisz:BI_CD8_Memory_7pool;Hnisz:CD14;Hnisz:CD19_p…
MDM4	1	204518842	[MDM4]	rs4245739	55	ChIA-PET,Hnisz,IM-PET:K562;ChIA-PET,Hnisz:K562;ChIA-PET:K562;cHi-C:GM12878;cHi-C,Hnisz:GM12878;cHi-C_Javierre:FoeT;cHi-C_Javierre:nB;cHi-C_Javierre:nCD4;cHi-C_Javierre:nCD8;cHi-C_Javierre:tB;cHi-C_Javierre:tCD8;cHi-C,PreSTIGE:GM12878;FANTOM5:natural_killer_cell;FANTOM5:T_cell;Hnisz:BI_CD34_Primary_RO01480;Hnisz:BI_CD34_Primary_RO01536;Hnisz:BI_CD34_Primary_RO01549;Hnisz:BI_CD4_Memory_Primary_7poo…
PIK3C2B	1	204518842	[MDM4]	rs4245739	15	ChIA-PET:K562;cHi-C:CD34;cHi-C:GM12878;cHi-C,PreSTIGE:GM12878;Hnisz:CD20;Hnisz:RPMI-8402;IM-PET:CD34;IM-PET:CD4_Memory;IM-PET:CD4_Naive;IM-PET:CD4_T;IM-PET:CD8_Naive;IM-PET:GM12878;IM-PET:K562;IM-PET,PreSTIGE:GM12878;PreSTIGE:GM12878
CENPO	2	25129473	[ADCY3]	rs6725517	6	cHi-C:CD34;cHi-C:GM12878;cHi-C,IM-PET:GM12878;Hnisz:CD14;Hnisz:UCSD_Spleen;IM-PET:CD34
ADCY3	2	25129473	[ADCY3]	rs6725517	4	ChIA-PET:K562;cHi-C:CD34;cHi-C:GM12878;cHi-C,Hnisz:GM12878
WDR43	2	29179452	WDR43-[]-FAM179A	rs12472404	13	ChIA-PET:K562;cHi-C:CD34;cHi-C:GM12878;Hnisz:BI_CD34_Primary_RO01536;Hnisz:BI_CD4_Memory_Primary_7pool;Hnisz:BI_CD4p_CD25-_CD45RAp_Naive;Hnisz:BI_CD4p_CD25-_Il17-_PMAstim_Th;Hnisz:BI_CD8_Memory_7pool;Hnisz:BI_CD8_Naive_7pool;Hnisz:CD14;Hnisz:CD20;Hnisz:UCSD_Spleen;IM-PET:GM12878
CASP8	2	202122995	[CASP8]	rs3769823	34	ChIA-PET:K562;cHi-C:CD34;cHi-C:GM12878;cHi-C,IM-PET:CD34;cHi-C_Javierre:tCD8;Hnisz:BI_CD34_Primary_RO01480;Hnisz:BI_CD34_Primary_RO01536;Hnisz:BI_CD34_Primary_RO01549;Hnisz:BI_CD4_Memory_Primary_7pool;Hnisz:BI_CD4_Memory_Primary_8pool;Hnisz:BI_CD4_Naive_Primary_7pool;Hnisz:BI_CD4_Naive_Primary_8pool;Hnisz:BI_CD4p_CD225int_CD127p_Tmem;Hnisz:BI_CD4p_CD25-_CD45RAp_Naive;Hnisz:BI_CD4p_CD25-_CD45ROp_M…
L3MBTL3	6	130349119	[L3MBTL3]	rs6569648	19	ChIA-PET:K562;cHi-C:CD34;cHi-C:GM12878;Hnisz:BI_CD4_Memory_Primary_7pool;Hnisz:BI_CD4_Memory_Primary_8pool;Hnisz:BI_CD4_Naive_Primary_7pool;Hnisz:BI_CD4p_CD225int_CD127p_Tmem;Hnisz:BI_CD4p_CD25-_CD45RAp_Naive;Hnisz:BI_CD4p_CD25-_CD45ROp_Memory;Hnisz:BI_CD4p_CD25-_Il17-_PMAstim_Th;Hnisz:BI_CD4p_CD25-_Il17p_PMAstim_Th1;Hnisz:BI_CD8_Memory_7pool;Hnisz:BI_CD8_Naive_7pool;Hnisz:BI_CD8_Naive_8pool;Hnis…
ESR1	6	152024415	[ESR1]	rs851983	3	cHi-C:GM12878;Hnisz:BI_CD4p_CD25-_Il17-_PMAstim_Th;Hnisz:CD19_primary
SYNE1	6	152435833	ESR1-[]-SYNE1	rs2747651	1	cHi-C_Javierre:Neu
ATM	11	108315606	[C11orf65]	rs149934734	18	ChIA-PET:K562;cHi-C:GM12878;cHi-C_Javierre:aCD4;cHi-C_Javierre:Ery;cHi-C_Javierre:FoeT;cHi-C_Javierre:MK;cHi-C_Javierre:Mon;cHi-C_Javierre:naCD4;cHi-C_Javierre:nB;cHi-C_Javierre:nCD4;cHi-C_Javierre:nCD8;cHi-C_Javierre:Neu;cHi-C_Javierre:tB;cHi-C_Javierre:tCD4;cHi-C_Javierre:tCD8;Hnisz:BI_CD4p_CD25-_CD45RAp_Naive;Hnisz:BI_CD4p_CD25-_Il17-_PMAstim_Th;Hnisz:CD8_primary
NPAT	11	108333974	[C11orf65]	rs78462478	19	ChIA-PET:K562;cHi-C_Javierre:aCD4;cHi-C_Javierre:EP;cHi-C_Javierre:Ery;cHi-C_Javierre:FoeT;cHi-C_Javierre:MK;cHi-C_Javierre:Mon;cHi-C_Javierre:naCD4;cHi-C_Javierre:nB;cHi-C_Javierre:nCD4;cHi-C_Javierre:nCD8;cHi-C_Javierre:Neu;cHi-C_Javierre:tB;cHi-C_Javierre:tCD4;cHi-C_Javierre:tCD8;Hnisz:BI_CD4p_CD25-_Il17-_PMAstim_Th;IM-PET:GM12878;IM-PET,PreSTIGE:GM12878;PreSTIGE:K562
CUL5	11	108333974	[C11orf65]	rs78462478	9	ChIA-PET:K562;cHi-C:GM12878;cHi-C_Javierre:FoeT;cHi-C_Javierre:Mon;cHi-C_Javierre:naCD4;cHi-C_Javierre:nCD4;cHi-C_Javierre:nCD8;cHi-C_Javierre:tCD4;cHi-C_Javierre:tCD8
DDA1	19	17395401	[ANKLE1]	rs4808076	6	ChIA-PET,IM-PET:K562;cHi-C:CD34;cHi-C:GM12878;Hnisz:BI_CD34_Primary_RO01480;IM-PET:CD8_Naive;IM-PET:K562
CCNE1	19	30277729	C19orf12-[]-CCNE1	rs113701136	15	ChIA-PET:K562;cHi-C:CD34;cHi-C:GM12878;cHi-C_Javierre:aCD4;cHi-C_Javierre:Mon;cHi-C_Javierre:naCD4;cHi-C_Javierre:nB;cHi-C_Javierre:nCD4;cHi-C_Javierre:nCD8;cHi-C_Javierre:Neu;cHi-C_Javierre:tCD4;cHi-C_Javierre:tCD8;IM-PET:GM12878;IM-PET,PreSTIGE:GM12878;PreSTIGE:GM12878
KCNN4	19	44281824	[KCNN4]	rs111402121	35	cHi-C_Javierre:aCD4;cHi-C_Javierre:EP;cHi-C_Javierre:Ery;cHi-C_Javierre:FoeT;cHi-C_Javierre:Mac0;cHi-C_Javierre:Mac1;cHi-C_Javierre:Mac2;cHi-C_Javierre:MK;cHi-C_Javierre:Mon;cHi-C_Javierre:naCD4;cHi-C_Javierre:nB;cHi-C_Javierre:nCD4;cHi-C_Javierre:nCD8;cHi-C_Javierre:tB;cHi-C_Javierre:tCD4;cHi-C_Javierre:tCD8;FANTOM5:macrophage;FANTOM5:monocyte;FANTOM5:reticulocyte;Hnisz:BI_CD34_Primary_RO01480;H…
SMG9	19	44281824	[KCNN4]	rs111402121	21	ChIA-PET:K562;ChIA-PET:NB4;cHi-C:CD34;cHi-C:GM12878;cHi-C,Hnisz:GM12878;cHi-C,Hnisz,IM-PET:GM12878;cHi-C_Javierre:naCD4;cHi-C,PreSTIGE:GM12878;Hnisz:BI_CD34_Primary_RO01536;Hnisz:BI_CD34_Primary_RO01549;Hnisz:BI_CD4_Memory_Primary_7pool;Hnisz:BI_CD4p_CD25-_Il17-_PMAstim_Th;Hnisz:BI_CD4p_CD25-_Il17p_PMAstim_Th1;Hnisz:CD14;Hnisz:CD19_primary;Hnisz:CD20;Hnisz:CD56;Hnisz:CD8_primary;Hnisz:DND41;Hnisz…
MCHR1	22	40904707	[MKL1]	rs66987842	3	cHi-C:GM12878;cHi-C_Javierre:nCD4;IM-PET:GM12878
