# Supplementary material for: Genome-wide association and transcriptome studies identify target genes and risk loci for breast cancer
Source: Nat Commun. 2019 Apr 15;10:1741. doi: 10.1038/s41467-018-08053-5 (PMC6465407; doi:10.1038/s41467-018-08053-5)
Supplement: Supplementary file 21 — Supplementary Data 20 [file 41467_2018_8053_MOESM21_ESM.xlsx]

## Sheet: ST20
Supplementary Data 20. Sentinel eQTL included in the gene-based test for genes identified in the EUGENE analysis of ER-negative breast cancer
Gene	Sentinel eQTL included in gene-based test	Minor Allele Frequency in the Milne et al. (2017) GWAS
GTF2IRD2B	rs2259337	0.2951
INHBB	rs11890218	0.4109
INHBB	rs6542583	0.3005
INHBB	rs6542597	0.4451
TNFSF10	rs2041692	0.2237
TNFSF10	rs231994	0.2367
TNFSF10	rs3136594	0.2822
TNFSF10	rs9881522	0.352
VPS52	rs17215231	0.0776
VPS52	rs460568	0.1746
