# Supplementary material for: Genome-wide association and transcriptome studies identify target genes and risk loci for breast cancer
Source: Nat Commun. 2019 Apr 15;10:1741. doi: 10.1038/s41467-018-08053-5 (PMC6465407; doi:10.1038/s41467-018-08053-5)
Supplement: Supplementary file 22 — Supplementary Data 21 [file 41467_2018_8053_MOESM22_ESM.xlsx]

## Sheet: ST121
Supplementary Data 21. Association between each sentinel eQTL included in the EUGENE gene-based test and (i) ER-negative breast cancer risk; and (ii) gene expression levels.
Gene	EUGENE gene-based P-value	Single-variantassociation results with ER-negative breast cancer risk in the adjusted GWAS (Milne et al. 2017)						Single-variantassociation results with gene expression in the respective published eQTL study *
		eQTL Proxy tested	P-value#	Effect allele	Other allele	Beta		eQTL	eQTL dataset	P-value	Effect allele	Effect
GTF2IRD2B	8.519e-07	rs2259337	3.825e-07	T	C	-0.0594		rs2259337	Zhernakova_WHOLEBLOOD-gene-primary	4.73929e-16	C	8.11813
INHBB	1.132e-07	rs6542583	2.70098e-06	T	C	0.0487703		rs6542583	Zhernakova_WHOLEBLOOD-exon-primary	2.09799e-115	T	-22.8341
INHBB	1.132e-07	rs6542583	2.70098e-06	T	C	0.0487703		rs6542583	Zhernakova_WHOLEBLOOD-gene-primary	2.07031e-113	T	-22.6324
INHBB	1.132e-07	rs11890218	1.37271e-05	C	G	0.0419634		rs11890218	Zhernakova_WHOLEBLOOD-gene-primary	5.98098e-17	G	8.36563
INHBB	1.132e-07	rs6542597	0.339328	T	C	0.0102085		rs6542597	Zhernakova_WHOLEBLOOD-gene-primary	1.51558e-11	C	-6.7464
TNFSF10	4.925e-07	rs2041692	2.477e-07	T	C	0.06		rs2041692	Zhernakova_WHOLEBLOOD-exon-primary	1.00975e-53	C	15.4313
TNFSF10	4.925e-07	rs231994	0.005325	T	C	-0.033		rs231994	GTEx_ADIPOSE	3.04985e-16	T	-0.354318
TNFSF10	4.925e-07	rs231994	0.005325	T	C	-0.033		rs231994	Grundberg_FAT	4.649e-13	T	-0.157566
TNFSF10	4.925e-07	rs3136594	0.02074	A	G	0.0248		rs3136594	Westra_WHOLEBLOOD	9.72193e-33	A	-11.9166
TNFSF10	4.925e-07	rs3136594	0.02074	A	G	0.0248		rs3136594	LloydJones_WHOLEBLOOD	9.3e-26	A	-0.314173
TNFSF10	4.925e-07	rs3136594	0.02074	A	G	0.0248		rs3136594	Walsh_WHOLEBLOOD	1.23641e-12	NA	0.567381
TNFSF10	4.925e-07	rs3136594	0.02074	A	G	0.0248		rs3136594	Zhernakova_WHOLEBLOOD-gene-primary	1.27542e-11	A	-6.77138
TNFSF10	4.925e-07	rs3136594	0.02074	A	G	0.0248		rs3136594	Zhernakova_WHOLEBLOOD-exonratio-primary	4.60429e-11	A	6.58334
TNFSF10	4.925e-07	rs9881522	0.4892	T	C	0.0072		rs9881522	Zhernakova_WHOLEBLOOD-gene-primary	6.53632e-13	T	7.18884
VPS52	1.012e-06	rs17215231	1.14119e-07	T	C	-0.0997		rs17215231	Zhernakova_WHOLEBLOOD-gene-primary	3.65971e-66	T	-17.1813
VPS52	1.012e-06	rs17215231	1.14119e-07	T	C	-0.0997		rs17215231	Zhernakova_WHOLEBLOOD-exon-primary	1.86058e-59	T	-16.261
VPS52	1.012e-06	rs460568	0.15639	T	C	0.018		rs460568	Westra_WHOLEBLOOD	3.25805e-39	T	-13.1008
VPS52	1.012e-06	rs460568	0.15639	T	C	0.018		rs460568	Battle_WHOLEBLOOD	1.43615e-26	NA	NA
VPS52	1.012e-06	rs460568	0.15639	T	C	0.018		rs460568	Zhernakova_WHOLEBLOOD-gene-primary	4.96374e-22	T	-9.64882
VPS52	1.012e-06	rs460568	0.15639	T	C	0.018		rs460568	Pala_LEUCOCYTES	1.415e-21	C	0.571
VPS52	1.012e-06	rs460568	0.15639	T	C	0.018		rs460568	Zhernakova_WHOLEBLOOD-gene-primary	1.86804e-14	T	-7.6594
VPS52	1.012e-06	rs460568	0.15639	T	C	0.018		rs460568	Grundberg_FAT	4.29e-12	T	-0.0845794
# P-value obtained in the joint association analysis and corrected for an LD-score regression intercept of 1.0637
* If the same eQTL appears more than once for the same eQTL dataset, it indicates that the SNP was tested for association with, for example, multiple exons (RNA-seq) or multiple probes (microarray data) of the same gene.
# P-value obtained in the joint association analysis and corrected for an LD-score regression intercept of 1.1072.
* If the same eQTL appears more than once for the same eQTL dataset, it indicates that the SNP was tested for association with, for example, multiple exons (RNA-seq) or multiple probes (microarray data) of the same gene.
