# Supplementary material for: Genome-wide association and transcriptome studies identify target genes and risk loci for breast cancer
Source: Nat Commun. 2019 Apr 15;10:1741. doi: 10.1038/s41467-018-08053-5 (PMC6465407; doi:10.1038/s41467-018-08053-5)
Supplement: Supplementary file 23 — Supplementary Data 22 [file 41467_2018_8053_MOESM23_ESM.xlsx]

## Sheet: ST22
Supplementary Table 22. Summary of the directional effect of the disease-protective allele on gene expression, across all disease-associated eQTL, for genes identified at novel loci for ER-negative breast cancer risk.
Gene	eQTL dataset	N eQTL tested	N eQTL with P<0.05 in adjusted GWAS of overall breast cancer
			Total	Effect of disease-protective allele on gene expression:
				Decreased	Increased	Not available
GTF2IRD2B	Zhernakova_WHOLEBLOOD-gene-primary	1	1	1	0	0
INHBB	Zhernakova_WHOLEBLOOD-gene-primary	3	2	0	2	0
INHBB	Zhernakova_WHOLEBLOOD-exon-primary	1	1	0	1	0
TNFSF10	Zhernakova_WHOLEBLOOD-gene-primary	2	1	0	1	0
TNFSF10	Grundberg_FAT	1	1	1	0	0
TNFSF10	GTEx_ADIPOSE	1	1	1	0	0
TNFSF10	LloydJones_WHOLEBLOOD	1	1	0	1	0
TNFSF10	Walsh_WHOLEBLOOD	1	1	0	0	1
TNFSF10	Westra_WHOLEBLOOD	1	1	0	1	0
TNFSF10	Zhernakova_WHOLEBLOOD-exon-primary	1	1	0	1	0
TNFSF10	Zhernakova_WHOLEBLOOD-exonratio-primary	1	1	1	0	0
VPS52	Zhernakova_WHOLEBLOOD-gene-primary	2	1	1	0	0
VPS52	Battle_WHOLEBLOOD	1	0	0	0	0
VPS52	Grundberg_FAT	1	0	0	0	0
VPS52	Pala_LEUCOCYTES	1	0	0	0	0
VPS52	Westra_WHOLEBLOOD	1	0	0	0	0
VPS52	Zhernakova_WHOLEBLOOD-exon-primary	1	1	1	0	0
