# Supplementary material for: Genome-wide association and transcriptome studies identify target genes and risk loci for breast cancer
Source: Nat Commun. 2019 Apr 15;10:1741. doi: 10.1038/s41467-018-08053-5 (PMC6465407; doi:10.1038/s41467-018-08053-5)
Supplement: Supplementary file 24 — Supplementary Data 23 [file 41467_2018_8053_MOESM24_ESM.xlsx]

## Sheet: ST23
Supplementary Data 23. Results from EUGENE gene-based analysis for target genes of sentinel risk variants for ER-negative breast cancer.
Gene	Chr	Start	N sentinel eQTL		Gene-based P-value		Sentinel eQTL with strongest association with disease risk in the adjusted GWAS
			Tested	With P<0.05 in adjusted GWAS			Variant	P-value
RALB	2	120997640	4	1	0.0002171		rs2289172	3.612e-06
CCDC170	6	151815165	5	1	0.002764		rs78588171	0.0002958
NPAT	11	108027942	8	2	0.01102		rs4144901	0.003992
CASP8	2	202098166	11	2	0.03083		rs189213508	0.01314
ATM	11	108093211	6	1	0.05939		rs609261	0.02061
DNAJC27	2	25166505	3	1	0.0631		rs6749438	0.04606
DDA1	19	17420327	2	0	0.0791		rs113487706	0.05795
PEX14	1	10532345	2	0	0.1305		rs56219403	0.08288
ADCY3	2	25042038	8	0	0.1654		rs115192357	0.09523
RP5-855D21.3	8	183119	1	0	0.1817		rs3008281	0.1817
WDR43	2	29117509	2	0	0.3403		rs7591793	0.1595
ESR1	6	151977826	1	0	0.4132		rs12525163	0.4132
CCNE1	19	30302805	1	0	0.439		rs9653120	0.439
PIK3C2B	1	204391756	2	0	0.4479		rs6594015	0.2136
SMG9	19	44235301	2	0	0.478		rs11083720	0.3853
OCEL1	19	17337013	7	0	0.5492		rs2279007	0.1684
MDM4	1	204485511	5	0	0.5609		rs12744937	0.1497
MCHR1	22	41074754	5	0	0.6321		rs73172845	0.2347
ZNF703	8	37553269	1	0	0.692		rs146992477	0.692
CUL5	11	107879459	3	0	0.6994		rs747145	0.2876
KCNN4	19	44270685	6	0	0.7528		rs62116990	0.1804
CENPO	2	25016005	2	0	0.7564		rs4665273	0.4884
L3MBTL3	6	130334844	8	0	0.8437		rs4130903	0.179
SYNE1	6	152442819	5	0	0.9551		rs11155836	0.3713
